# Supplementary material for: Endoparasites in carnivores in Swiss zoological institutions between 2009 and 2024: evaluation of risk factors and deworming strategies
Source: Int J Parasitol Parasites Wildl. 2026 Jan 27;29:101199. doi: 10.1016/j.ijppaw.2026.101199 (PMC12886546; doi:10.1016/j.ijppaw.2026.101199)
Supplement: Multimedia component 1 [file mmc1.xlsx]

## Sheet: 2009
Species_English	Species_latin	Family	Zoo_ID	Sample_ID	EP/SP (EP: individual sample; SP: pooled sample)	Infected (0: not infected; 1: infected)	S/F_Ancylostomatidae	S/F_Capillaria_spp.	S/F_Trichuris	S/F_Toxocara	S/F_Toxascaris_leonina	S/F_Isospora	B_Aelurostrongylus	B_Angiostrongylus_vasorum	B_Crenosoma	Ziehl_Neelsen	Total_number_of_individuals	Young_individuals (0: No; 1: Yes)	Meter_above_Sealevel	Preventive_measurements (0: No; 1: Yes)	Deworming_done (0: No; 1: Yes)
Red Panda	Ailurus fulgens	Ailuridae	12	12 KlPa	SP	0	0	0	0	0	0	0	0	0	0	0	4	1	475	1	1
Red Panda	Ailurus fulgens	Ailuridae	23	23 KlPa	SP	1	0	0	0	0	0	0	0	0	1	0	5	0	408	1	0
African Wild Dog	Lycaon pictus	Canidae	15	15 WiHu	SP	0	0	0	0	0	0	0	0	0	0	0	5	0	261	1	0
European Wolf	Canis lupus lupus	Canidae	15	15 Wolf	SP	0	0	0	0	0	0	0	0	0	0	0	3	0	261	1	0
European Wolf	Canis lupus lupus	Canidae	10	10 Wolf	SP	1	0	0	0	0	0	1	0	0	0	0	2	0	555	1	0
European Wolf	Canis lupus lupus	Canidae	21	21 Wolf	SP	1	2	0	2	0	0	0	0	0	0	1	5	0	417	1	0
European Wolf	Canis lupus lupus	Canidae	4	4 Wolf	SP	0	0	0	0	0	0	0	0	0	0	0	6	0	770	1	0
European Wolf	Canis lupus lupus	Canidae	24	24 Wolf	SP	1	1.5	2	0	0	0	1	0	0	0	0	12	0	457	1	0
European Wolf	Canis lupus lupus	Canidae	5	5 Wolf	SP	0	0	0	0	0	0	0	0	0	0	0	3	0	1110	1	0
European Wolf	Canis lupus lupus	Canidae	14	14 Wolf	EP	1	0	1	0	0	0	1	0	0	0	0	1	0	800	0	0
European Wolf	Canis lupus lupus	Canidae	1	1 Wolf	SP	1	4	0	0	0	0	2	0	0	0	0	7	1	774	1	1
European Wolf	Canis lupus lupus	Canidae	23	23 Wolf	SP	1	0	2	0	0	0	0	0	0	1	0	10	1	408	1	1
Polar Fox	Vulpes lagopus	Canidae	10	10 FU	SP	1	0	2	0	0	0	1	0	0	0	0	2	0	555	1	0
Racoon Dog	Nyctereutes	Canidae	2	2 MaHu	SP	0	0	0	0	0	0	0	0	0	0	0	3	0	817	1	1
Racoon Dog	Nyctereutes	Canidae	19	19 MaHu	SP	1	0	1	0	0	0	0	0	0	0	0	4	0	374	0	0
Racoon Dog	Nyctereutes	Canidae	1	1 MaHu	SP	1	2	1	0	0	0	0	0	0	0	0	2	0	774	1	1
Red Fox	Vulpes vulpes	Canidae	7	7 FU	EP	1	0	0	0	2	0	0	0	0	0	0	1	1	437	1	0
Red Fox	Vulpes vulpes	Canidae	6	6 FU	EP	1	1	0	0	0	0	0	0	0	0	0	1	0	992	0	0
Red Fox	Vulpes vulpes	Canidae	2	2 FU	SP	0	0	0	0	0	0	0	0	0	0	0	2	1	817	1	1
Red Fox	Vulpes vulpes	Canidae	21	21 FU	SP	0	0	0	0	0	0	0	0	0	0	0	2	0	417	1	0
Red Fox	Vulpes vulpes	Canidae	19	19 FU	SP	1	0	0	0	0	0	3	0	1	0	1	2	0	374	0	0
Red Fox	Vulpes vulpes	Canidae	24	24 FU	SP	1	1.5	2	0	0	0	2	0	0	0	0	4	0	457	1	0
Red Fox	Vulpes vulpes	Canidae	5	5 FU	SP	1	1	1	0	0	0	0	0	0	0	0	2	0	1110	1	0
Red Fox	Vulpes vulpes	Canidae	20	20 FU	SP	1	0	1	0	0	0	0	0	0	0	0	2	0	489	0	0
Cheetah	Acinonyx jubatus	Felidae	15	15 Gepa2	SP	1	0	0	0	0	3	0	1	0	0	0	2	0	261	1	1
Cheetah	Acinonyx jubatus	Felidae	15	15 Gepa1	SP	1	0	0	0	0	3.25	0	0	0	0	0	6	0	261	1	1
Cheetah	Acinonyx jubatus	Felidae	15	15 Gepa3	EP	1	0	0	0	0	3	0	0	0	0	0	1	0	261	1	1
Cheetah	Acinonyx jubatus	Felidae	12	12 Gepa2	SP	1	0	0	0	0	1	0	0	0	0	0	2	0	475	1	1
Cheetah	Acinonyx jubatus	Felidae	12	12 Gepa1	EP	0	0	0	0	0	0	0	0	0	0	0	1	0	475	1	1
Cheetah	Acinonyx jubatus	Felidae	20	20 Gepa	SP	1	0	0	0	0	3.5	0	0	0	0	0	2	1	489	0	0
European Wildcat	Felis silvestris	Felidae	2	2WiKa	SP	1	0	0	0	0	0	4	0	0	0	0	2	0	817	1	1
European Wildcat	Felis silvestris	Felidae	21	21 WiKa1	EP	1	0	0	0	4	0	0	0	0	0	0	1	0	417	1	0
European Wildcat	Felis silvestris	Felidae	21	21 WiKa2	SP	1	0	0	0	4	0	0	0	0	0	0	3	0	417	1	0
European Wildcat	Felis silvestris	Felidae	24	24 WiKa	SP	0	0	0	0	0	0	0	0	0	0	0	4	1	457	1	1
European Wildcat	Felis silvestris	Felidae	5	5 WiKa	SP	1	0	0	0	3.5	0	3	0	0	0	0	2	1	1110	1	0
European Wildcat	Felis silvestris	Felidae	28	28 WiKa	SP	1	0	0	0	1	0	0	0	0	0	0	2	0	669	1	0
Leopard	Panthera pardus	Felidae	10	10 Leop	SP	0	0	0	0	0	0	0	0	0	0	0	2	0	555	1	0
Leopard	Panthera pardus	Felidae	19	19 Leop	EP	0	0	0	0	0	0	0	0	0	0	0	1	0	374	0	0
Leopard	Panthera pardus	Felidae	22	22 Leop	SP	0	0	0	0	0	0	0	0	0	0	0	2	0	287	0	0
Leopard	Panthera pardus	Felidae	26	26 Leop	EP	0	0	0	0	0	0	0	0	0	0	0	1	0	417	0	0
Leopard	Panthera pardus	Felidae	18	18 Leop Amigo Tera	SP	0	0	0	0	0	0	0	0	0	0	0	2	0	440	0	0
Leopard	Panthera pardus	Felidae	29	29 Leop1	SP	1	0	0	0	0	0	2	0	0	0	0	2	1	638	1	0
Leopard	Panthera pardus	Felidae	29	29 Leop2	SP	0	0	0	0	0	0	0	0	0	0	0	2	0	638	1	0
Leopard	Panthera pardus	Felidae	18	18 Leop Chandor	EP	0	0	0	0	0	0	0	0	0	0	0	1	0	440	0	0
Lion	Panthera leo	Felidae	15	15 LÖ	SP	0	0	0	0	0	0	0	0	0	0	0	4	0	261	1	0
Lion	Panthera leo	Felidae	22	22 LÖ1	SP	1	0	0	0	0	2	0	0	0	0	0	3	1	287	0	1
Lion	Panthera leo	Felidae	22	22 LÖ2	EP	1	0	0	0	0	1	0	0	0	0	0	1	0	287	0	1
Lion	Panthera leo	Felidae	26	26 LÖ	SP	1	0	0	0	0	0	1	0	0	0	0	2	0	417	0	0
Lion	Panthera leo	Felidae	1	1 LÖ	SP	1	0	0	0	0	2	0	0	0	0	0	3	0	774	1	1
Lion	Panthera leo	Felidae	23	23 LÖ	SP	1	0	0	0	0	0	2	0	0	0	0	3	0	408	1	0
Lion	Panthera leo	Felidae	18	18 LÖ Cecilio	EP	0	0	0	0	0	0	0	0	0	0	0	1	0	440	0	0
Lynx	Lynx	Felidae	7	7 LU	SP	1	0	2	0	0	0	0	0	0	0	0	2	0	437	1	0
Lynx	Lynx	Felidae	6	6 LU	SP	1	1	0	0	0	0	0	0	0	0	0	2	0	992	0	0
Lynx	Lynx	Felidae	25	25 LU	SP	1	0	1	0	0	0	0	0	0	0	0	2	0	439	1	0
Lynx	Lynx	Felidae	10	10 LU	SP	1	1	0	0	1	0	0	0	0	0	0	4	1	555	1	0
Lynx	Lynx	Felidae	2	2 LU1	SP	1	0	0	0	0	0	2	0	0	0	0	2	0	817	1	1
Lynx	Lynx	Felidae	2	2 LU2	EP	1	0	1	0	0	0	1	0	0	0	0	1	0	817	1	1
Lynx	Lynx	Felidae	21	21 LU	SP	0	0	0	0	0	0	0	0	0	0	0	2	0	417	1	0
Lynx	Lynx	Felidae	13	13 LU	SP	0	0	0	0	0	0	0	0	0	0	0	2	1	445	0	1
Lynx	Lynx	Felidae	24	24 LU	EP	1	0	0	0	0	0	0	0	0	0	3	1	0	457	1	1
Lynx	Lynx	Felidae	22	22 LU	EP	1	0	2	0	0	0	0	0	0	0	2	1	0	287	0	0
Lynx	Lynx	Felidae	5	5 LU	SP	0	0	0	0	0	0	0	0	0	0	0	2	0	1110	1	0
Lynx	Lynx	Felidae	28	28 LU	SP	1	1	1	0	0	0	1	0	0	0	0	3	0	669	1	0
Lynx	Lynx	Felidae	14	14 LU	EP	1	0	1	0	0	0	1	0	0	0	0	1	0	800	0	0
Lynx	Lynx	Felidae	1	1 LU	SP	1	0	0	0	0	0	2	0	0	0	0	2	0	774	1	1
Lynx	Lynx	Felidae	20	20 LU	SP	1	0	0	0	2	0	0	0	0	0	0	2	0	489	0	0
Pallas's cat	Felis manul	Felidae	23	23 MA	SP	0	0	0	0	0	0	0	0	0	0	0	2	0	408	1	0
Puma	Puma concolor	Felidae	26	26 Puma	SP	1	0	0	0	1	0	0	0	0	0	0	2	0	417	0	0
Puma	Puma concolor	Felidae	18	18 Pu Mahar Pandro Pa	SP	1	0	0	0	1	0	0	0	0	0	0	2	0	440	0	0
Puma	Puma concolor	Felidae	18	18 Pu Fluppi Sila	SP	1	1	0	0	0	0	0	0	0	0	0	2	0	440	0	0
Serval	Leptailurus serval serval	Felidae	22	22 Serv	SP	0	0	0	0	0	0	0	0	0	0	0	2	0	287	0	0
Serval	Leptailurus serval serval	Felidae	1	1 Serv	EP	1	0	0	0	0	0	3	0	0	0	0	1	0	774	1	1
Serval	Leptailurus serval serval	Felidae	20	20 Serv	SP	0	0	0	0	0	0	0	0	0	0	0	2	0	489	0	0
Snow Leopard	Panthera uncia	Felidae	15	15 SchnL	EP	0	0	0	0	0	0	0	0	0	0	0	1	0	261	1	0
Snow Leopard	Panthera uncia	Felidae	12	12 SchnL	SP	1	0	0	0	0	0	1	0	0	0	0	2	0	475	1	1
Snow Leopard	Panthera uncia	Felidae	23	23 SchnL2	EP	1	0	0	0	1	4	0	0	0	0	0	1	0	408	1	0
Snow Leopard	Panthera uncia	Felidae	23	23 SchnL1	SP	0	0	0	0	0	0	0	0	0	0	0	2	1	408	1	0
Tiger	Panthera tigris	Felidae	26	26 TI	SP	0	0	0	0	0	0	0	0	0	0	0	2	0	417	0	0
Tiger	Panthera tigris	Felidae	1	1 TI	SP	1	0	0	0	2.5	0	0	0	0	0	0	2	0	774	1	1
Tiger	Panthera tigris	Felidae	9	9 TI Natascha	EP	1	1	0	0	0	0	0	0	0	0	0	1	0	616	0	1
Tiger	Panthera tigris	Felidae	9	9 Ti Kansas	EP	0	0	0	0	0	0	0	0	0	0	0	1	0	616	0	1
Tiger	Panthera tigris	Felidae	9	9 TI Madras Tajga	SP	0	0	0	0	0	0	0	0	0	0	0	2	1	616	0	1
Tiger	Panthera tigris	Felidae	9	9 TI Mahony	SP	0	0	0	0	0	0	0	0	0	0	0	3	1	616	0	1
Tiger	Panthera tigris	Felidae	9	9 TI Reva Mätty	SP	0	0	0	0	0	0	0	0	0	0	0	2	0	616	0	1
Tiger	Panthera tigris	Felidae	18	18 TI Arisha Noah Amir	SP	0	0	0	0	0	0	0	0	0	0	0	3	0	440	0	0
Tiger	Panthera tigris	Felidae	18	18 TI Beneres Baikal	SP	0	0	0	0	0	0	0	0	0	0	0	2	0	440	0	0
Tiger	Panthera tigris	Felidae	18	18 TI Ishim	EP	0	0	0	0	0	0	0	0	0	0	0	1	0	440	0	0
Tiger	Panthera tigris	Felidae	18	18 TI Max Miki Findi	SP	0	0	0	0	0	0	0	0	0	0	0	3	0	440	0	0
Tiger	Panthera tigris	Felidae	18	18 TI Rhana	EP	0	0	0	0	0	0	0	0	0	0	0	1	1	440	0	0
Tiger	Panthera tigris	Felidae	29	29 TI1	SP	1	0	0	0	2	0	0	0	0	0	0	2	0	638	1	0
Tiger	Panthera tigris	Felidae	29	29 TI2	EP	0	0	0	0	0	0	0	0	0	0	0	1	1	638	1	0
Tiger	Panthera tigris	Felidae	23	23 AmTi	SP	0	0	0	0	0	0	0	0	0	0	0	2	0	408	1	1
Meerkat	Suricata Suricatta	Herpestidae	15	15 ErMä	SP	1	0	0	0	0	0	3.5	0	0	0	1	13	1	261	1	0
Meerkat	Suricata Suricatta	Herpestidae	20	20 ErMä	SP	1	0	0	0	0	0	2	0	0	0	0	10	1	489	0	0
Asian Small Claw Otter	Aonyx cinereus	Mustelidae	15	15 ZwOt	SP	0	0	0	0	0	0	0	0	0	0	0	2	0	261	1	0
Asian Small Claw Otter	Aonyx cinereus	Mustelidae	21	21 ZwOt	SP	0	0	0	0	0	0	0	0	0	0	0	2	0	417	1	0
Asian Small Claw Otter	Aonyx cinereus	Mustelidae	20	20 ZwOt	SP	0	0	0	0	0	0	0	0	0	0	0	4	0	489	0	0
Asian Small Claw Otter	Aonyx cinereus	Mustelidae	23	23 ZwOt	SP	0	0	0	0	0	0	0	0	0	0	0	5	1	408	1	0
Beech Marten	Martes foina	Mustelidae	6	6 Mard	EP	0	0	0	0	0	0	0	0	0	0	0	1	0	992	0	0
Beech Marten	Martes foina	Mustelidae	2	2 Mard	SP	0	0	0	0	0	0	0	0	0	0	0	2	1	817	1	1
Beech Marten	Martes foina	Mustelidae	21	21 Mard	SP	1	0	2	0	0	0	0	0	0	0	0	2	0	417	1	0
European Badger	Meles meles	Mustelidae	21	21 DA	SP	0	0	0	0	0	0	0	0	0	0	0	2	0	417	1	0
European Otter	Lutra lutra	Mustelidae	15	15 FiOt	SP	0	0	0	0	0	0	0	0	0	0	0	3	0	261	1	0
European Otter	Lutra lutra	Mustelidae	6	6 FiOt	SP	0	0	0	0	0	0	0	0	0	0	0	2	0	992	0	0
European Otter	Lutra lutra	Mustelidae	19	19 FiOt	EP	1	1	0	0	0	0	0	0	0	0	2	1	0	374	0	0
European Otter	Lutra lutra	Mustelidae	24	24 FiOt	SP	0	0	0	0	0	0	0	0	0	0	0	6	1	457	1	0
European Otter	Lutra lutra	Mustelidae	23	23 FiOt	SP	0	0	0	0	0	0	0	0	0	0	0	6	1	408	1	0
Ferret	Mustela furo	Mustelidae	26	26 Frett	SP	0	0	0	0	0	0	0	0	0	0	0	2	0	417	0	0
Wolverine	Gulo gulo	Mustelidae	10	10 ViFr	SP	0	0	0	0	0	0	0	0	0	0	0	2	0	555	1	1
Coati	Nasuina	Procyonidae	19	19 NaBä	SP	1	1	0	0	0	0	0	0	0	0	0	2	0	374	0	0
Coati	Nasuina	Procyonidae	20	20 NaBä	SP	0	0	0	0	0	0	0	0	0	0	0	4	0	489	0	0
Coati	Nasuina	Procyonidae	23	23 NaBä	SP	1	0	0	0	0	0	4	0	0	0	0	3	0	408	1	0
Racoon	Procyon lotor	Procyonidae	7	7 WaBä	SP	0	0	0	0	0	0	0	0	0	0	0	2	0	437	1	0
Racoon	Procyon lotor	Procyonidae	6	6 WaBä	SP	0	0	0	0	0	0	0	0	0	0	0	2	0	992	0	0
Racoon	Procyon lotor	Procyonidae	2	2 WaBä	SP	0	0	0	0	0	0	0	0	0	0	0	3	0	817	1	1
Racoon	Procyon lotor	Procyonidae	21	21 WaBä	SP	0	0	0	0	0	0	0	0	0	0	0	5	0	417	1	0
Racoon	Procyon lotor	Procyonidae	19	19 WaBä	SP	1	1	1	0	0	0	0	0	0	0	0	4	0	374	0	0
Racoon	Procyon lotor	Procyonidae	13	13 WaBä	SP	0	0	0	0	0	0	0	0	0	0	0	5	1	445	0	1
Racoon	Procyon lotor	Procyonidae	22	22 WaBä	SP	1	0	1	0	0	0	0	0	0	0	0	4	1	287	0	0
Racoon	Procyon lotor	Procyonidae	5	5 WaBä	SP	1	0	0	0	0	0	1	0	0	0	0	3	0	1110	1	0
Racoon	Procyon lotor	Procyonidae	26	26 WaBä	SP	0	0	0	0	0	0	0	0	0	0	0	3	0	417	0	0
Racoon	Procyon lotor	Procyonidae	14	14 WaBä	SP	0	0	0	0	0	0	0	0	0	0	0	2	0	800	0	0
Racoon	Procyon lotor	Procyonidae	1	1 WaBä	SP	0	0	0	0	0	0	0	0	0	0	0	4	0	774	1	1
Racoon	Procyon lotor	Procyonidae	20	20 WaBä	SP	0	0	0	0	0	0	0	0	0	0	0	5	0	489	0	0
Racoon	Procyon lotor	Procyonidae	29	29 WaBä	SP	0	0	0	0	0	0	0	0	0	0	0	3	0	638	1	0
American Black Bear	Ursus americanus	Ursidae	5	5 SchBä	SP	1	0	0	0	0	0	0	0	0	0	4	3	0	1110	1	0
American Black Bear	Ursus americanus	Ursidae	18	18 SchBä	EP	0	0	0	0	0	0	0	0	0	0	0	1	0	440	0	0
Eurasian Brown Bear	Ursus arctos horribilis	Ursidae	10	10 BraBä BG	EP	0	0	0	0	0	0	0	0	0	0	0	1	0	555	1	1
Eurasian Brown Bear	Ursus arctos horribilis	Ursidae	6	6BraBä	SP	0	0	0	0	0	0	0	0	0	0	0	2	0	992	0	0
Eurasian Brown Bear	Ursus arctos horribilis	Ursidae	10	10 BraBä DH	SP	1	0	0	0	0	0	1	0	0	0	0	2	0	555	1	1
Eurasian Brown Bear	Ursus arctos horribilis	Ursidae	21	21 BraBä1 Fränzi	EP	1	0	1	0	0	0	1	0	0	1	0	1	0	417	1	1
Eurasian Brown Bear	Ursus arctos horribilis	Ursidae	21	21 BraBä2 Maria	EP	1	1	0	0	0	0	0	0	0	0	0	1	0	417	1	1
Eurasian Brown Bear	Ursus arctos horribilis	Ursidae	4	4 BraBä2	EP	1	0	2.5	0	0	0	0	0	0	0	2	1	0	770	1	0
Eurasian Brown Bear	Ursus arctos horribilis	Ursidae	4	4 BraBä1	SP	1	0	0	0	2	0	0	0	0	0	0	5	0	770	1	0
Eurasian Brown Bear	Ursus arctos horribilis	Ursidae	24	24 BraBä	SP	1	2	0	2	0	0	2	0	0	1	0	2	0	457	1	0
Eurasian Brown Bear	Ursus arctos horribilis	Ursidae	1	1 BraBä	SP	0	0	0	0	0	0	0	0	0	0	0	2	0	774	1	1
Polar Bear	Ursus maritimus	Ursidae	18	18 EiBä	EP	0	0	0	0	0	0	0	0	0	0	0	1	0	440	0	0
Spectacled Bear	Tremarctos ornatus	Ursidae	15	15 BriBä	SP	0	0	0	0	0	0	0	0	0	0	0	2	0	261	1	0
Spectacled Bear	Tremarctos ornatus	Ursidae	23	23 BriBä	SP	1	0	0	0	0	0	2	0	0	0	0	5	1	408	1	0
Sun Bear	Ursus malayanus	Ursidae	15	15 MaBä	SP	0	0	0	0	0	0	0	0	0	0	0	2	0	261	1	0
															0
															0
															0
															0
															0
															0
															0
															0
															0
															0
															0
															0
															0
															0
															0
															0
															0
															0
															0
															0
															0
															0
															0
															0
															0
															0
															0
															0
															0
															0
															0
															0
															0
															0
															0
															0
															0
															0
															0
															0
															0
															0
															0
															0
															0
															0
															0
															0
															0
															0
															0
															0
															0
															0
															0
															0
															0
															0
															0
															0
															0
															0
															0
															0
															0
															0
															0
															0
															0
															0
															0
															0
															0
															0
															0
															0
															0
															0
															0
															0
															0
															0
															0
															0
															0
															0
															0
															0
															0
															0
															0
															0
															0
															0
															0
															0
															0
															0
															0
															0
															0
															0
															0
															0
															0
															0
															0
															0
															0
															0
															0
															0
															0
															0
															0
															0
															0
															0
															0
															0
															0
															0
															0
															0
															0
															0
															0
															0
															0
															0
															0
															0
															0
															0
															0
															0
															0
															0
															0
															0
															0
															0
															0
															0
															0
															0
															0
															0
															0
															0
															0
															0
															0
															0
															0
															0
															0
															0
															0
															0
															0
															0
															0
															0
															0
															0
															0
															0
															0
															0
															0
															0
															0
															0
															0
															0
															0
															0
															0
															0
															0
															0
															0
															0
															0
															0
															0
															0
															0
															0
															0
															0
															0
															0
															0
															0
															0
															0
															0
															0
															0
															0
															0
															0
															0
															0
															0
															0
															0
															0
															0
															0
															0
															0
															0
															0
															0
															0
															0
															0
															0
															0
															0
															0
															0
															0
															0
															0
															0
															0
															0
															0
															0
															0
															0
															0
															0
															0
															0
															0
															0
															0
															0
															0
															0
															0
															0
															0
															0
															0
															0
															0
															0
															0
															0
															0
															0
															0
															0
															0
															0
															0
															0
															0
															0
															0
															0
															0
															0
															0
															0
															0
															0
															0
															0
															0
															0
															0
															0
															0
															0
															0
															0
															0
															0
															0
															0
															0
															0
															0
															0
															0
															0
															0
															0
															0
															0
															0
															0
															0
															0
															0
															0
															0
															0
															0
															0
															0
															0
															0
															0
															0
															0
															0
															0
															0
															0
															0
															0
															0
															0
															0
															0
															0
															0
															0
															0
															0
															0
															0
															0
															0
															0
															0
															0
															0
															0
															0
															0
															0
															0
															0
															0
															0
															0
															0
															0
															0
															0
															0
															0
															0
															0
															0
															0
															0
															0
															0
															0
															0
															0
															0
															0
															0
															0
															0
															0
															0
															0
															0
															0
															0
															0
															0
															0
															0
															0
															0
															0
															0
															0
															0
															0
															0
															0
															0
															0
															0
															0
															0
															0
															0
															0
															0
															0
															0
															0
															0
															0
															0
															0
															0
															0
															0
															0
															0
															0
															0
															0
															0
															0
															0
															0
															0
															0
															0
															0
															0
															0
															0
															0
															0
															0
															0
															0
															0
															0
															0
															0
															0
															0
															0
															0
															0
															0
															0
															0
															0
															0
															0
															0
															0
															0
															0
															0
															0
															0
															0
															0
															0
															0
															0
															0
															0
															0
															0
															0
															0
															0
															0
															0
															0
															0
															0
															0
															0
															0
															0
															0
															0
															0
															0
															0
															0
															0
															0
															0
															0
															0
															0
															0
															0
															0
															0
															0
															0
															0
															0
															0
															0
															0
															0
															0
															0
															0
															0
															0
															0
															0
															0
															0
															0
															0
															0
															0
															0
															0
															0
															0
															0
															0
															0
															0
															0
															0
															0
															0
															0
															0
															0
															0
															0
															0
															0
															0
															0
															0
															0
															0
															0
															0
															0
															0
															0
															0
															0
															0
															0
															0
															0
															0
															0
															0
															0
															0
															0
															0
															0
															0
															0
															0
															0
															0
															0
															0
															0
															0
															0
															0
															0
															0
															0
															0
															0
															0
															0
															0
															0
															0
															0
															0
															0
															0
															0
															0
															0
															0
															0
															0
															0
															0
															0
															0
															0
															0
															0
															0
															0
															0
															0
															0
															0
															0
															0
															0
															0
															0
															0
															0
															0
															0
															0
															0
															0
															0
															0
															0
															0
															0
															0
															0
															0
															0
															0
															0
															0
															0
															0
															0
															0
															0
															0
															0
															0
															0
															0
															0
															0
															0
															0
															0
															0
															0
															0
															0
															0
															0
															0
															0
															0
															0
															0
															0
															0
															0
															0
															0
															0
															0
															0
															0
															0
															0
															0
															0
															0
															0
															0
															0
															0
															0
															0
															0
															0
															0
															0
															0
															0
															0
															0
															0
															0
															0
															0
															0
															0
															0
															0
															0
															0
															0
															0
															0
															0
															0
															0
															0
															0
															0
															0
															0
															0
															0
															0
															0
															0
															0
															0
															0
															0
															0
															0
															0
															0
															0
															0
															0
															0
															0
															0
															0
															0
															0
															0
															0
															0
															0
															0
															0
															0
															0
															0
															0
															0
															0
															0
															0
															0
															0
															0
															0
															0
															0
															0
															0
															0
															0
															0
															0
															0
															0
															0
															0
															0
															0
															0
															0
															0
															0
															0
															0
															0
															0
															0
															0
															0
															0
															0
															0
															0
															0
															0
															0
															0
															0
															0
															0
															0
															0
															0
															0
															0
															0
															0
															0
															0
															0
															0
															0
															0
															0
															0
															0
															0
															0
															0
															0
															0
															0
															0
															0
															0
															0
															0
															0
															0
															0
															0
															0
															0
															0
															0
															0
															0
															0
															0
															0
															0
															0
															0
															0
															0
															0
															0
															0
															0
															0
															0
															0
															0
															0
															0
															0
															0
															0
															0
															0
															0
															0
															0
															0
															0
															0
															0
															0
															0
															0
															0
															0
															0
															0
															0
															0
															0
															0
															0
															0
															0
															0
															0
															0
															0
															0
															0
															0
															0
															0
															0
															0
															0
															0
															0
															0
															0
															0
															0
															0
															0
															0
															0
															0
															0
															0
															0
															0
															0
															0
															0
															0
															0
															0
															0
															0
															0
															0
															0
															0
															0
															0
															0
															0
															0
															0
															0
															0
															0
															0
															0
															0
															0
															0
															0
															0
															0
															0
															0
															0
															0
															0
															0
															0
															0
															0
															0
															0
															0
															0
															0
															0
															0
															0
															0
															0
															0
															0
															0
															0
															0
															0
															0
															0
															0
															0
															0
															0
															0
															0
															0
															0
															0
															0
															0
															0
															0
															0
															0
															0
															0
															0
															0
															0
															0
															0
															0
															0
															0
															0
															0
															0
															0
															0
															0
															0
															0
															0
															0
															0
															0
															0
															0
															0
															0
															0
															0
															0
															0
															0
															0
															0
															0
															0
															0
															0
															0
															0
															0
															0
															0
															0
															0
															0
															0
															0
															0
															0
															0
															0
															0
															0
															0
															0
															0
															0
															0
															0
															0
															0
															0
															0
															0
															0
															0
															0
															0
															0
															0
															0
															0
															0
															0
															0
															0
															0
															0
															0
															0
															0
															0
															0
															0
															0
															0
															0
															0
															0
															0
															0
															0
															0
															0
															0
															0
															0
															0
															0
															0
															0
															0
															0
															0
															0
															0
															0
															0
															0
															0
															0
															0
															0
															0
															0
															0
															0
															0
															0
															0
															0
															0
															0
															0
															0
															0
															0
															0
															0
															0
															0
															0
															0
															0
															0
															0
															0
															0
															0
															0
															0
															0
															0
															0
															0
															0
															0
															0
															0
															0
															0
															0
															0
															0
															0
															0
															0
															0
															0
															0
															0
															0
															0
															0
															0
															0
															0
															0
															0
															0
															0
															0
															0
															0
															0
															0
															0
															0
															0
															0
															0
															0
															0
															0
															0
															0
															0
															0
															0
															0
															0
															0
															0
															0
															0
															0
															0
															0
															0
															0
															0
															0
															0
															0
															0
															0
															0
															0
															0
															0
															0
															0
															0
															0
															0
															0
															0
															0
															0
															0
															0
															0
															0
															0
															0
															0
															0
															0
															0
															0
															0
															0
															0
															0
															0
															0
															0
															0
															0
															0
															0
															0
															0
															0
															0
															0
															0
															0
															0
															0
															0
															0
															0
															0
															0
															0
															0
															0
															0
															0
															0
															0
															0
															0
															0
															0
															0
															0
															0
															0
															0
															0
															0
															0
															0
															0
															0
															0
															0
															0
															0
															0
															0
															0
															0
															0
															0
															0
															0
															0
															0
															0
															0
															0
															0
															0
															0
															0
															0
															0
															0
															0
															0
															0
															0
															0
															0
															0
															0
															0
															0
															0
															0
															0
															0
															0
															0
															0
															0
															0
															0
															0
															0
															0
															0
															0
															0
															0
															0
															0
															0
															0
															0
															0
															0
															0
															0
															0
															0
															0
															0
															0
															0
															0
															0
															0
															0
															0
															0
															0
															0
															0
															0
															0
															0
															0
															0
															0
															0
															0
															0
															0
															0
															0
															0
															0
															0
															0
															0
															0
															0
															0
															0
															0
															0
															0
															0
															0
															0
															0
															0
															0
															0
															0
															0
															0
															0
															0
															0
															0
															0
															0
															0
															0
															0
															0
															0
															0
															0
															0
															0
															0
															0
															0
															0
															0
															0
															0
															0
															0
															0
															0
															0
															0
															0
															0
															0
															0
															0
															0
															0
															0
															0
															0
															0
															0
															0
															0
															0
															0
															0
															0
															0
															0
															0
															0
															0
															0
															0
															0
															0
															0
															0
															0
															0
															0
															0
															0
															0
															0
															0
															0
															0
															0
															0
															0
															0
															0
															0
															0
															0
															0
															0
															0
															0
															0
															0
															0
															0
															0
															0
															0
															0
															0
															0
															0
															0
															0
															0
															0
															0
															0
															0
															0
															0
															0
															0
															0
															0
															0
															0
															0
															0
															0
															0
															0
															0
															0
															0
															0
															0
															0
															0
															0
															0
															0
															0
															0
															0
															0
															0
															0
															0
															0
															0
															0
															0
															0
															0
															0
															0
															0
															0
															0
															0
															0
															0
															0
															0
															0
															0
															0
															0
															0
															0
															0
															0
															0
															0
															0
															0
															0
															0
															0
															0
															0
															0
															0
															0
															0
															0
															0
															0
															0
															0
															0
															0
															0
															0
															0
															0
															0
															0
															0
															0
															0
															0
															0
															0
															0
															0
															0
															0
															0
															0
															0
															0
															0
															0
															0
															0
															0
															0
															0
															0
															0
															0
															0
															0
															0
															0
															0
															0
															0
															0
															0
															0
															0
															0
															0
															0
															0
															0
															0
															0
															0
															0
															0
															0
															0
															0
															0
															0
															0
															0
															0
															0
															0
															0
															0
															0
															0
															0
															0
															0
															0
															0
															0
															0
															0
															0
															0
															0
															0
															0
															0
															0
															0
															0
															0
															0
															0
															0
															0
															0
															0
															0
															0
															0
															0
															0
															0
															0
															0
															0
															0
															0
															0
															0
															0
															0
															0
															0
															0
															0
															0
															0
															0
															0
															0
															0
															0
															0
															0
															0
															0
															0
															0
															0
															0
															0
															0
															0
															0
															0
															0
															0
															0
															0
															0
															0
															0
															0
															0
															0
															0
															0
															0
															0
															0
															0
															0
															0
															0
															0
															0
															0
															0
															0
															0
															0
															0
															0
															0
															0
															0
															0
															0
															0
															0
															0
															0
															0
															0
															0
															0
															0
															0
															0
															0
															0
															0
															0
															0
															0
															0
															0
															0
															0
															0
															0
															0
															0
															0
															0
															0
															0
															0
															0
															0
															0
															0
															0
															0
															0
															0
															0
															0
															0
															0
															0
															0
															0
															0
															0
															0
															0
															0
															0
															0
															0
															0
															0
															0
															0
															0
															0
															0
															0
															0
															0
															0
															0
															0
															0
															0
															0
															0
															0
															0
															0
															0
															0
															0
															0
															0
															0
															0
															0
															0
															0
															0
															0
															0
															0
															0
															0
															0
															0
															0
															0
															0
															0
															0
															0
															0
															0
															0
															0
															0
															0
															0
															0
															0
															0
															0
															0
															0
															0
															0
															0
															0
															0
															0
															0
															0
															0
															0
															0
															0
															0
															0
															0
															0
															0
															0
															0
															0
															0
															0
															0
															0
															0
															0
															0
															0
															0
															0
															0
															0
															0
															0
															0
															0
															0
															0
															0
															0
															0
															0
															0
															0
															0
															0
															0
															0
															0
															0
															0
															0
															0
															0
															0
															0
															0
															0
															0
															0
															0
															0
															0
															0
															0
															0
															0
															0
															0
															0
															0
															0
															0
															0
															0
															0
															0
															0
															0
															0
															0
															0
															0
															0
															0
[truncated: 1,045,163+ more rows]

## Sheet: 2018
Species_english	Species_latin	Family	Zoo_ID	Sample_ID	EP/SP (EP: individual sample; SP: collective sample)	Days_of_sample_collection	Sample_size	Infected (0: No; 1: Yes)	Infected (0), Protozoa (1), Helminths (2), P & H both (3)	S/F_Ancylostomatidae	S/F_Ascarids	S/F_Capillaria_spp.	S/F_Capillaria_aerophila	S/F_Cystoisospora_sp.	S/F_Neospora/Haemmondia	S/F_Toxascaris_leonina	S/F_Toxocara_canis	S/F_Toxocara_cati	S/F_Trichuris_sp.	B_Angiostrongylus_vasorum	B_Crenosoma_sp.	B_Metastrongyloids	Number_of_larvae_in_10g_feces	ZN_Cryptosporidium_sp.	Gardia_Antigen_ELISA	PCR_Angiostrongylus	PCR_Baylisascaris	PCR_Strongyloides	Sequencing_Results	Total_number	Average_age[a]	Number_of_Young	Age_Young [a]	Origin_Captivity (0: No; 1: Yes)	Origin_Wild (0: No; 1: Yes)	Meter_above_sealevel	Deworming_strategy (0: No; 1: Yes)	Deworming category	Deworming_in_detail	Clinical_symptoms (0: No; 1: Yes)	Clinical_symptoms_in_detail	Previous_findings	Previous_findings_in_detail	Notes
European Wolf	Canis lupus lupus	Canidae	9	9 Wo	SP	1	sufficient	0	0	-	-	-	-	-	-	-	-	-	-	-	-	-	n/a	-	-	n/a	n/a	n/a		2	0	0	n/a	n/a	n/a	616	0	1	n/a	n/a	n/a	n/a	n/a	Snails
European Wolf	Canis lupus lupus	Canidae	24	24 Wo	SP	1	sufficient	1	3	+++	-	-	-	-	-	-	-	-	-	-	-	-	n/a	-	+	n/a	n/a	n/a		7	7.14	0	n/a	1	0	468	0	1	n/a	n/a	n/a	n/a	n/a	n/a
Red Fox	Vulpes vulpes	Canidae	9	9 Fu	EP	1	sufficient	1	3	-	-	++	-	-	-	-	+++	-	-	-	-	-	n/a	2	-	n/a	n/a	n/a		0	n/a	1	0.25	0	1	616	0	1	n/a	n/a	n/a	n/a	n/a	indoor
Red Fox	Vulpes vulpes	Canidae	24	24 Fox	SP	1	sufficient	1	3	-	-	-	-	+++	-	-	+++	-	-	-	-	-	n/a	1	-	n/a	n/a	n/a		2	3	5	n/a	0	1	468	0	1	n/a	n/a	n/a	n/a	n/a	n/a
European Wolf	Canis lupus lupus	Canidae	5	5 Wo Apollo	EP	2	sufficient	1	1	-	-	-	-	-	-	-	-	-	-	-	-	-	n/a	-	+	n/a	n/a	n/a		1	0	0	n/a	1	0	401	1	2	without feaces examination 2x/a	n/a	n/a	n/a	n/a	n/a
Red Fox	Vulpes vulpes	Canidae	7	7 Fo	SP	1	sufficient	1	2	-	-	+	-	-	-	-	-	-	-	-	-	-	n/a	-	-	n/a	n/a	n/a		1	12	2	0.6	n/a	n/a	434	1	2	without feaces examination 2x/a	0	0	n/a	n/a	n/a
European Wolf	Canis lupus lupus	Canidae	10	10 Wo	SP	1	sufficient	1	3	-	-	+	-	-	-	-	+	-	-	-	-	-	n/a	3	+	n/a	n/a	n/a		3	0	3	0.6	n/a	n/a	555	1	3	with feaces examination 3-4x/a; deworming anyway no matter the result	n/a	n/a	n/a	n/a	n/a
Red Fox	Vulpes vulpes	Canidae	21	21 Fox	SP	2	sufficient	0	0	-	-	-	-	-	-	-	-	-	-	-	-	-	n/a	-	-	n/a	n/a	n/a		2	12.5	0	n/a	0	1	417	1	4	with feaces examination, Dektomax	n/a	n/a	n/a	n/a	n/a
European Wolf	Canis lupus lupus	Canidae	21	21 Wo	SP	2	sufficient	0	0	-	-	-	-	-	-	-	-	-	-	-	-	-	n/a	-	-	n/a	n/a	n/a		5	7.2	0	n/a	1	0	417	1	4	with feaces examination	n/a	n/a	n/a	n/a	n/a
European Wolf	Canis lupus lupus	Canidae	23	23 Wo	SP	1	insufficient	0	0	-	-	-	-	-	-	-	-	-	-	-	-	-	n/a	-	-	n/a	n/a	n/a		2	6.5	0	n/a	1	0	440	1	4	with feaces examination 1x/a	n/a	n/a	n/a	n/a	n/a
Fennec Fox	Vulpes zerda	Canidae	29	29 FeFo	EP	1	insufficient	0	0	-	-	-	-	-	-	-	-	-	-	-	-	-	n/a	-	-	n/a	n/a	n/a		1	n/a	0	n/a	n/a	n/a	638	1	4	with feaces examination 2-4x/a	n/a	n/a	n/a	n/a	indoor, on sand
European Wolf	Canis lupus lupus	Canidae	25	25 Wo	SP	1	sufficient	1	2	+	-	-	+	-	-	-	-	-	-	+	-	-	68	-	-	+	n/a	n/a		7	8.5	0	n/a	1	0	439	1	4	with Feaces examination (2x/a)	1	mild diarrhea	n/a	n/a	n/a
Raccoon Dog	Nyctereutes	Canidae	1	1 Rac Dog	SP	1	insufficient	1	2	-	-	+	-	-	-	-	-	-	-	-	-	-	n/a	-	-	n/a	n/a	n/a		2	n/a	0	n/a	1	0	274	1	4	with feaces examination 1x/a; 2x/a deworming in summer and winter; Panacur	n/a	n/a	n/a	n/a	n/a
Polar Fox	Vulpes lagopus	Canidae	1	1 PF	SP	1	sufficient	1	3	-	-	++	-	+	-	-	-	-	-	-	-	-	n/a	-	-	n/a	n/a	n/a		2	0	0	n/a	1	0	274	1	4	with feaces examination 1x/a; 2x/a deworming in summer and winter; Panacur	0	0	n/a	n/a	n/a
Red Fox	Vulpes vulpes	Canidae	2	2 RF	SP	1	sufficient	1	3	+	-	-	-	++	-	-	-	-	-	-	-	-	n/a	-	-	n/a	n/a	n/a		4	0	1	0.8	n/a	n/a	815	1	4	with feaces examination 1x/a, 2x/a deworming	n/a	n/a	n/a	n/a	n/a
Red Fox	Vulpes vulpes	Canidae	13	13 Fox young 1	SP	1	sufficient	1	3	++	-	+	-	-	++	-	+++	-	-	-	-	-	n/a	2	-	n/a	n/a	n/a		0	n/a	2	0.7	0	1	445	1	4	with feaces examination 3x/a; milbemax	0	one animal blind	n/a	n/a	indoor
Artic Wolf	Canis lupus arctos	Canidae	1	1 Wo	SP	1	sufficient	1	3	-	-	-	+	-	-	-	-	-	-	-	-	-	n/a	0.5	-	n/a	n/a	n/a		2	0	0	n/a	1	0	274	1	4	with feaces examination 1x/a; 2x/a deworming in summer and winter; Panacur	n/a	n/a	n/a	n/a	n/a
Raccoon Dog	Nyctereutes	Canidae	10	10 Rac	SP	1	sufficient	1	1	-	-	-	-	-	-	-	-	-	-	-	-	-	n/a	3	-	n/a	n/a	n/a		3	0	0	n/a	n/a	n/a	555	1	5	with feaces examination every second week	n/a	n/a	n/a	n/a	together with Raccoon
African Wild Dog	Lycaon pictus	Canidae	15	15 AWH	SP	3	insufficient	1	1	-	-	-	-	-	-	-	-	-	-	-	-	-	n/a	2	-	n/a	n/a	n/a		3	n/a	0	n/a	n/a	n/a	260	1	5	with feaces examination 4x/a	n/a	n/a	n/a	n/a	n/a
Polar Fox	Vulpes lagopus	Canidae	10	10 PF	SP	1	insufficient	1	3	-	-	+	-	+	-	-	-	-	-	-	-	-	n/a	-	-	n/a	n/a	n/a		2	0	0	n/a	n/a	n/a	555	1	5	with feaces examination 4x/a	n/a	n/a	1	as a lot of worms were found animal got dewormed week before sampling	n/a
European Wolf	Canis lupus lupus	Canidae	15	15 Wo	SP	3	insufficient	1	3	+	-	-	-	+	-	-	-	-	-	-	+	-	1	-	-	n/a	n/a	n/a		2	n/a	0	n/a	n/a	n/a	260	1	5	with feaces examination 4x/a	n/a	n/a	n/a	n/a	n/a
Red Fox	Vulpes vulpes	Canidae	13	13 Fu	SP	1	sufficient	1	3	+	-	+	-	+	-	-	+	-	-	+	-	-	66	2	-	+	n/a	n/a		8	3.5	0	n/a	n/a	n/a	445	1	5	with feaces examination 4x/a; Milbemax or Dectomax)	1	One animal reduced BCS	n/a	n/a	n/a
Red Fox	Vulpes vulpes	Canidae	16	16 Fox	SP	3	sufficient	1	3	-	-	+	-	-	-	-	+	-	-	-	-	-	n/a	1	-	n/a	n/a	n/a		2	8	4	0.75	1	0	278	1	5	with feaces examination 4x/a	n/a	n/a	n/a	n/a	unsure how many individuals
Lynx	Lynx	Felidae	24	24 Ly	SP	1	sufficient	1	2	+	-	-	-	-	-	-	-	+	-	-	-	-	n/a	-	-	n/a	n/a	n/a		2	11.5	0	n/a	1	1	468	0	1	n/a	n/a	n/a	n/a	n/a	n/a
European Wild Cat	Felis silvestris	Felidae	24	24 WK	SP	1	sufficient	1	3	-	-	-	-	-	-	-	-	-	-	-	-	-	n/a	-	+	n/a	n/a	n/a		2	3.5	4	n/a	1	0	468	0	1	n/a	n/a	n/a	n/a	n/a	n/a
Lynx	Lynx	Felidae	9	9 Lu	EP	1	sufficient	1	3	-	-	-	-	+	-	-	-	++	-	-	-	-	n/a	-	-	n/a	n/a	n/a		1	12	0	n/a	n/a	n/a	616	0	1	n/a	n/a	n/a	n/a	n/a	n/a
Tiger	Panthera tigris	Felidae	17	17 Ti	SP	2	sufficient	0	0	-	-	-	-	-	-	-	-	-	-	-	-	-	n/a	-	-	n/a	n/a	n/a		2	8	0	n/a	1	0	374	1	2	without feaces examination 2x/a, Flubenol	0	0	n/a	n/a	n/a
Jungle Cat	Felis chaus	Felidae	30	30 JC Nala	EP	4	sufficient	0	0	-	-	-	-	-	-	-	-	-	-	-	-	-	n/a	-	-	n/a	n/a	n/a		4	6	0	n/a	1	0	413	1	2	sporadically	0	0	n/a	n/a	indoor & outdoor
Caracal	Caracal caracal	Felidae	31	31 Ca Cleo	EP	1	sufficient	0	0	-	-	-	-	-	-	-	-	-	-	-	-	-	n/a	-	-	n/a	n/a	n/a		4	2.5	0	n/a	1	0	460	1	2	sporadically	0	0	n/a	n/a	indoor & outdoor
Asian Leopard Cat	Prionailurus bengalensis	Felidae	31	31 Bengal Pauli	EP	1	sufficient	0	0	-	-	-	-	-	-	-	-	-	-	-	-	-	n/a	-	-	n/a	n/a	n/a		4	6	0	n/a	1	0	460	1	2	sporadically	1	mild diarrhea, probably food associated	n/a	n/a	Indoor & Outdoor
Tiger	Panthera tigris	Felidae	18	18 Ti Arisha (6)	EP	1	insufficient	0	0	-	-	-	-	-	-	-	-	-	-	-	-	-	n/a	-	-	n/a	n/a	n/a		3	12	0	n/a	1	0	440	1	2	without feaces examination, Milpro/Milbemax 2x/a	n/a	n/a	n/a	n/a	together with Noah and Amir
Lion	Panthera leo	Felidae	18	18 Li Elsa (2)	EP	1	insufficient	0	0	-	-	-	-	-	-	-	-	-	-	-	-	-	n/a	-	-	n/a	n/a	n/a		2	18	0	n/a	1	0	440	1	2	without feaces examination, Milpro/Milbemax 2x/a	n/a	n/a	n/a	n/a	together with Jambo
Lion	Panthera leo	Felidae	18	18 Li Timba (3)	EP	1	insufficient	0	0	-	-	-	-	-	-	-	-	-	-	-	-	-	n/a	-	-	n/a	n/a	n/a		2	8	0	n/a	1	0	440	1	2	without feaces examination, Milpro/Milbemax 2x/a	n/a	n/a	n/a	n/a	together with Zumba
Puma	Puma concolor	Felidae	18	18 Puma fluppi (1)	EP	1	insufficient	0	0	-	-	-	-	-	-	-	-	-	-	-	-	-	n/a	-	-	n/a	n/a	n/a		2	20	0	n/a	1	0	440	1	2	without feaces examination, Milpro/Milbemax 2x/a	n/a	n/a	n/a	n/a	together with Sila
Puma	Puma concolor	Felidae	18	18 Puma Mahar (4)	EP	1	insufficient	0	0	-	-	-	-	-	-	-	-	-	-	-	-	-	n/a	-	-	n/a	n/a	n/a		1	17	0	n/a	1	0	440	1	2	without feaces examination, Milpro/Milbemax 2x/a	n/a	n/a	n/a	n/a	n/a
Puma	Puma concolor	Felidae	18	18 Puma Pancho (5)	EP	1	insufficient	0	0	-	-	-	-	-	-	-	-	-	-	-	-	-	n/a	-	-	n/a	n/a	n/a		1	17	0	n/a	1	0	440	1	2	without feaces examination, Milpro/Milbemax 2x/a	n/a	n/a	n/a	n/a	n/a
Puma	Puma concolor	Felidae	18	18 Puma Sila (3)	EP	1	insufficient	0	0	-	-	-	-	-	-	-	-	-	-	-	-	-	n/a	-	-	n/a	n/a	n/a		2	17	0	n/a	1	0	440	1	2	without feaces examination, Milpro/Milbemax 2x/a	n/a	n/a	n/a	n/a	together with Fluppi
Tiger	Panthera tigris	Felidae	18	18 Ti Amir (5)	EP	1	insufficient	0	0	-	-	-	-	-	-	-	-	-	-	-	-	-	n/a	-	-	n/a	n/a	n/a		3	12	0	n/a	1	0	440	1	2	without feaces examination, Milpro/Milbemax 2x/a	n/a	n/a	n/a	n/a	together with Noah and Arisha
Tiger	Panthera tigris	Felidae	18	18 Ti Ishim (2)	EP	1	insufficient	0	0	-	-	-	-	-	-	-	-	-	-	-	-	-	n/a	-	-	n/a	n/a	n/a		2	15	0	n/a	1	0	440	1	2	without feaces examination, Milpro/Milbemax 2x/a	n/a	n/a	n/a	n/a	together with Rhani
Tiger	Panthera tigris	Felidae	18	18 Ti Noah (4)	EP	1	insufficient	0	0	-	-	-	-	-	-	-	-	-	-	-	-	-	n/a	-	-	n/a	n/a	n/a		3	12	0	n/a	1	0	440	1	2	without feaces examination, Milpro/Milbemax 2x/a	n/a	n/a	n/a	n/a	together with Amir and Arisha
Tiger	Panthera tigris	Felidae	18	18 Ti Shima (7)	EP	1	insufficient	0	0	-	-	-	-	-	-	-	-	-	-	-	-	-	n/a	-	-	n/a	n/a	n/a		1	10	0	n/a	1	0	440	1	2	without feaces examination, Milpro/Milbemax 2x/a	n/a	n/a	n/a	n/a	n/a
Tiger	Panthera tigris	Felidae	18	18 Ti Thani (1)	EP	1	insufficient	0	0	-	-	-	-	-	-	-	-	-	-	-	-	-	n/a	-	-	n/a	n/a	n/a		2	15	0	n/a	1	0	440	1	2	without feaces examination, Milpro/Milbemax 2x/a	n/a	n/a	n/a	n/a	together with Ishim
Lynx	Lynx	Felidae	5	5 Lu Alex & Petruschka	SP	2	sufficient	0	0	-	-	-	-	-	-	-	-	-	-	-	-	-	n/a	-	-	n/a	n/a	n/a		2	4	0	n/a	n/a	n/a	401	1	2	without feaces examination 2x/a	n/a	n/a	n/a	n/a	n/a
Lynx	Lynx	Felidae	6	6 Lu	SP	1	sufficient	0	0	-	-	-	-	-	-	-	-	-	-	-	-	-	n/a	-	-	n/a	n/a	n/a		3	n/a	n/a	n/a	n/a	n/a	992	1	2	sporadically	n/a	n/a	n/a	n/a	n/a
Tiger	Panthera tigris	Felidae	18	18 Tig Tajna (3)	EP	1	insufficient	1	1	-	-	-	-	+	-	-	-	-	-	-	-	-	n/a	-	-	n/a	n/a	n/a		1	18	0	n/a	1	0	440	1	2	without feaces examination, Milpro/Milbemax 2x/a	n/a	n/a	n/a	n/a	n/a
Leopard	Panthera pardus	Felidae	17	17 Leo	SP	2	sufficient	1	2	-	-	+	-	-	-	-	-	-	-	-	-	-	n/a	-	-	n/a	n/a	n/a		2	13	0	n/a	1	0	374	1	2	without feaces examination 2x/a, Flubenol	0	0	n/a	n/a	n/a
Lion	Panthera leo	Felidae	17	17 Li	SP	2	sufficient	1	2	-	-	-	-	-	-	++	-	-	-	-	-	-	n/a	-	-	n/a	n/a	n/a		2	13	0	n/a	1	0	374	1	2	without feaces examination 2x/a, Flubenol	0	0	n/a	n/a	n/a
Lynx	Lynx	Felidae	7	7 Lu	EP	1	sufficient	1	2	-	-	-	-	-	-	-	-	+++	-	-	-	-	n/a	-	-	n/a	n/a	n/a		1	23	0	n/a	n/a	n/a	434	1	2	without feaces examination 2x/a	0	0	n/a	n/a	n/a
Lion	Panthera leo	Felidae	22	22 Li	SP	1	sufficient	1	2	-	-	++	-	-	-	+	-	-	-	-	-	-	n/a	-	-	n/a	n/a	n/a		2	7.5	0	n/a	1	0	389	1	2	without feaces examination 1x/a	0	male individual is a picky eater	n/a	n/a	n/a
Lion	Panthera leo	Felidae	18	18 Li Jambo (1)	EP	1	insufficient	1	2	-	-	-	-	-	-	++++	-	-	-	-	-	-	n/a	-	-	n/a	n/a	n/a		2	18	0	n/a	1	0	440	1	2	without feaces examination, Milpro/Milbemax 2x/a	n/a	n/a	n/a	n/a	together with Elsa
Lion	Panthera leo	Felidae	18	18 Li Zumba (4)	EP	1	insufficient	1	2	-	-	-	-	-	-	+++	-	-	-	-	-	-	n/a	-	-	n/a	n/a	n/a		2	7	0	n/a	1	0	440	1	2	without feaces examination, Milpro/Milbemax 2x/a	n/a	n/a	n/a	n/a	together with Tima
Puma	Puma concolor	Felidae	18	18 Puma Cheyenne	EP	1	insufficient	1	2	-	-	-	-	-	-	-	-	+++	-	-	-	-	n/a	-	-	n/a	n/a	n/a		1	18	0	n/a	1	0	440	1	2	without feaces examination, Milpro/Milbemax 2x/a	n/a	n/a	n/a	n/a	n/a
Puma	Puma concolor	Felidae	18	18 Puma Garfield (6)	EP	1	insufficient	1	2	-	-	-	-	-	-	++++	-	-	-	-	-	-	n/a	-	-	n/a	n/a	n/a		1	13	0	n/a	1	0	440	1	2	without feaces examination, Milpro/Milbemax 2x/a	n/a	n/a	n/a	n/a	n/a
Snowleopard	Panthera uncia	Felidae	22	22 Sleo Keira	EP	1	sufficient	1	2	-	-	++	-	-	-	-	-	++	-	-	-	-	n/a	-	-	n/a	n/a	n/a		1	0	0	n/a	n/a	n/a	389	1	2	without feaces examination 1x/a	n/a	n/a	n/a	n/a	n/a
Leopard	Panthera pardus	Felidae	10	10 Leo	SP	n/a	sufficient	0	0	-	-	-	-	-	-	-	-	-	-	-	-	-	n/a	-	-	n/a	n/a	n/a		2	0	0	n/a	n/a	n/a	555	1	3	with feaces examination 4x/a; deworming anyway no matter the result	n/a	n/a	n/a	n/a	n/a
European Wild Cat	Felis silvestris	Felidae	10	10 WK	SP	n/a	sufficient	1	3	-	-	-	-	-	-	-	-	+	-	-	-	-	n/a	-	+	n/a	n/a	n/a		2	0	0	n/a	n/a	n/a	555	1	3	with feaces examination 4x/a; deworming anyway no matter the result	n/a	n/a	n/a	n/a	n/a
Serval	Leptailurus serval serval	Felidae	1	1 Se	SP	1	sufficient	0	0	-	-	-	-	-	-	-	-	-	-	-	-	-	n/a	-	-	n/a	n/a	n/a		2	0	2	0.8	1	0	274	1	4	with feaces examination 1x/a; 2x/a deworming in summer and winter; Panacur	0	0	n/a	n/a	n/a
Lynx	Lynx	Felidae	13	13 Lu	SP	1	sufficient	0	0	-	-	-	-	-	-	-	-	-	-	-	-	-	n/a	-	-	n/a	n/a	n/a		2	10	0	n/a	0	1	445	1	4	with feaces examination 1x/a; Milbemax	0	0	n/a	n/a	n/a
Cheetah	Acinonyx jubatus	Felidae	27	27 Ch	SP	1	sufficient	0	0	-	-	-	-	-	-	-	-	-	-	-	-	-	n/a	-	-	n/a	n/a	n/a		3	0	0	n/a	n/a	n/a	412	1	4	with feaces examination 3-4x/a	0	in the past: blood in faeces, vomiting	1	Toxocara	n/a
Tiger	Panthera tigris	Felidae	1	1 Ti	SP	1	sufficient	0	0	-	-	-	-	-	-	-	-	-	-	-	-	-	n/a	-	-	n/a	n/a	n/a		2	13	0	n/a	1	0	274	1	4	with feaces examination 1x/a; 2x/a deworming in summer and winter; Panacur	n/a	n/a	n/a	n/a	n/a
Lion	Panthera leo	Felidae	23	23 Li	SP	1	insufficient	0	0	-	-	-	-	-	-	-	-	-	-	-	-	-	n/a	-	-	n/a	n/a	n/a		4	0	0	n/a	n/a	n/a	440	1	4	with feaces examination 1x/a	n/a	n/a	n/a	n/a	n/a
Tiger	Panthera tigris	Felidae	23	23 Ti	EP	1	insufficient	0	0	-	-	-	-	-	-	-	-	-	-	-	-	-	n/a	-	-	n/a	n/a	n/a		1	13	0	n/a	1	0	440	1	4	with feaces examination 1x/a	n/a	n/a	n/a	n/a	n/a
European Wild Cat	Felis silvestris	Felidae	25	25 WK	SP	1	sufficient	0	0	-	-	-	-	-	-	-	-	-	-	-	-	-	n/a	-	-	n/a	n/a	n/a		2	0	0	n/a	n/a	n/a	669	1	4	with feaces examination 3-4x/a	n/a	n/a	n/a	n/a	n/a
Leopard	Panthera pardus	Felidae	29	29 Leo 0.2	SP	1	sufficient	0	0	-	-	-	-	-	-	-	-	-	-	-	-	-	n/a	-	-	n/a	n/a	n/a		3	17	0	n/a	n/a	n/a	638	1	4	with feaces examination 2-4x/a; last in august	n/a	n/a	n/a	n/a	Cage sometimes shared with tigers
Ocelot	Leopardus pardalis	Felidae	11	11 Oce	EP	2	insufficient	1	1	-	-	-	-	-	-	-	-	-	-	-	-	-	n/a	-	+	n/a	n/a	n/a		1	0	0	n/a	1	0	450	1	4	sometimes faeces examination when problems	n/a	n/a	n/a	n/a	n/a
Leopard	Panthera pardus	Felidae	29	29 leo 1.0	EP	1	sufficient	1	1	-	-	-	-	+	-	-	-	-	-	-	-	-	n/a	-	-	n/a	n/a	n/a		3	17	0	n/a	n/a	n/a	638	1	4	with feaces examination 2-4x/a; last in august	n/a	n/a	n/a	n/a	Cage sometimes shared with tigers
Snowleopard	Panthera uncia	Felidae	23	23 Sleo	SP	1	insufficient	1	1	-	-	-	-	-	-	-	-	-	-	-	-	-	n/a	2	-	n/a	n/a	n/a		2	15.5	0	n/a	1	1	440	1	4	with feaces examination 1x/a	n/a	n/a	n/a	n/a	n/a
European Wild Cat	Felis silvestris	Felidae	21	21 WK	EP	2	sufficient	1	1	-	-	-	-	-	-	-	-	-	-	-	-	-	n/a	1	-	n/a	n/a	n/a		1	4	0	n/a	1	0	417	1	4	with feaces examination	n/a	n/a	n/a	n/a	n/a
Lion	Panthera leo	Felidae	1	1 Li	EP	1	sufficient	1	2	-	-	-	-	-	-	++	-	-	-	-	-	-	n/a	-	-	n/a	n/a	n/a		1	21	0	n/a	1	0	274	1	4	with feaces examination 1x/a; 2x/a deworming in summer and winter; Panacur	0	0	n/a	n/a	n/a
Snowleopard	Panthera uncia	Felidae	1	1 Sleo	SP	1	sufficient	1	2	-	-	-	-	-	-	+	-	-	-	-	-	-	n/a	-	-	n/a	n/a	n/a		2	0	0	n/a	1	0	274	1	4	with feaces examination 1x/a; 2x/a deworming in summer and winter; Panacur	1	mild diarrhea	n/a	n/a	n/a
Tiger	Panthera tigris	Felidae	29	29 Ti Viktor	EP	1	sufficient	1	2	-	-	-	-	-	-	-	-	+++	-	-	-	-	n/a	-	-	n/a	n/a	n/a		2	3.5	0	n/a	1	0	638	1	4	with feaces examination 2-4x/a; last in august	1	mild diarrhea, probably food associated	n/a	n/a	Cage sometimes shared with leopards
Lynx	Lynx	Felidae	1	1 Lu	SP	1	sufficient	1	2	-	-	++	-	-	-	-	-	++	-	-	-	-	n/a	-	-	n/a	n/a	n/a		2	0	0	n/a	1	0	274	1	4	with feaces examination 1x/a; 2x/a deworming in summer and winter; Panacur	n/a	n/a	n/a	n/a	n/a
Lynx	Lynx	Felidae	2	2 Lu	EP	1	sufficient	1	2	-	-	-	-	-	-	-	-	+++	-	-	-	-	n/a	-	-	n/a	n/a	n/a		1	2	0	n/a	n/a	n/a	815	1	4	with feaces examination 1x/a, 2x/a deworming	n/a	n/a	n/a	n/a	n/a
Lynx	Lynx	Felidae	21	21 Ly	SP	2	sufficient	1	2	-	-	-	++	-	-	-	-	-	-	-	-	-	n/a	-	-	n/a	n/a	n/a		2	14	0	n/a	1	0	417	1	4	with feaces examination	n/a	n/a	n/a	n/a	n/a
Lynx	Lynx	Felidae	25	25 Ly	SP	1	sufficient	1	2	+	-	-	-	-	-	-	-	+	-	-	-	-	n/a	-	-	n/a	n/a	n/a		4	5.25	0	n/a	1	0	439	1	4	with Feaces examination (2x/a)	n/a	n/a	n/a	n/a	n/a
Lynx	Lynx	Felidae	25	25 Ly	SP	1	sufficient	1	3	-	-	++	-	-	-	-	-	-	-	-	-	-	n/a	0.5	-	n/a	n/a	n/a		2	0	0	n/a	n/a	n/a	669	1	4	with feaces examination 3-4x/a	n/a	n/a	n/a	n/a	n/a
Cheetah	Acinonyx jubatus	Felidae	15	15 Che Cazembe	EP	3	insufficient	0	0	-	-	-	-	-	-	-	-	-	-	-	-	-	n/a	-	-	n/a	n/a	n/a		1	n/a	0	n/a	n/a	n/a	260	1	5	with feaces examination every month	n/a	n/a	n/a	n/a	n/a
Cheetah	Acinonyx jubatus	Felidae	15	15 Che Novi	EP	3	insufficient	0	0	-	-	-	-	-	-	-	-	-	-	-	-	-	n/a	-	-	n/a	n/a	n/a		1	n/a	0	n/a	n/a	n/a	260	1	5	with feaces examination every month	n/a	n/a	n/a	n/a	n/a
Cheetah	Acinonyx jubatus	Felidae	15	15 Che Sterling	EP	3	insufficient	0	0	-	-	-	-	-	-	-	-	-	-	-	-	-	n/a	-	-	n/a	n/a	n/a		1	n/a	0	n/a	n/a	n/a	260	1	5	with feaces examination every month	n/a	n/a	n/a	n/a	n/a
Snowleopard	Panthera uncia	Felidae	15	15 Snleo	SP	3	insufficient	1	1	-	-	-	-	+++	-	-	-	-	-	-	-	-	n/a	-	-	n/a	n/a	n/a		2	n/a	0	n/a	n/a	n/a	260	1	5	with feaces examination 4x/a	n/a	n/a	n/a	n/a	n/a
European Wild Cat	Felis silvestris	Felidae	16	16 WK	SP	3	sufficient	1	1	-	-	-	-	-	-	-	-	-	-	-	-	-	n/a	2	-	n/a	n/a	n/a		2	n/a	2	0.5	1	0	278	1	5	with feaces examination 4x/a	1	Nasal Discharge	1	2016 Giardia	n/a
Cheetah	Acinonyx jubatus	Felidae	15	15 Che Alima	EP	3	insufficient	1	3	-	-	-	-	-	-	-	-	+	-	-	-	-	n/a	-	+	n/a	n/a	n/a		1	n/a	0	n/a	n/a	n/a	260	1	5	with feaces examination every month	n/a	n/a	n/a	n/a	n/a
Lynx	Lynx	Felidae	16	16 Lu	SP	3	sufficient	1	3	-	-	-	-	-	-	-	-	+	+	-	-	-	n/a	-	+	n/a	n/a	n/a		3	12.7	0	n/a	1	0	278	1	5	with feaces examination 1x/M	n/a	n/a	1	Hookworms and Coccidia 20.10.2017	n/a
Lynx	Lynx	Felidae	10	10 Lu	SP	1	sufficient	1	3	-	-	-	-	-	-	-	-	-	+	-	-	-	n/a	3	-	n/a	n/a	n/a		2	16.5	0	n/a	n/a	n/a	555	1	5	with feaces examination every second week	n/a	n/a	n/a	n/a	floor is muddy
Lion	Panthera leo	Felidae	15	15 Li	SP	3	insufficient	1	3	-	-	-	-	++	-	-	-	++++	-	-	-	-	n/a	1	-	n/a	n/a	n/a		4	n/a	2	0.5	n/a	n/a	260	1	5	with feaces examination 4x/a	n/a	n/a	n/a	n/a	n/a
Leopard	Panthera pardus	Felidae	20	20 Leo	n/a	1	insufficient	0	0	-	-	-	-	-	-	-	-	-	-	-	-	-	n/a	-	-	n/a	n/a	n/a		0	n/a	n/a	n/a	n/a	n/a	504	n/a	n/a	n/a	n/a	n/a	n/a	n/a	n/a
Leopard	Panthera pardus	Felidae	20	20 Leo	n/a	1	sufficient	0	0	-	-	-	-	-	-	-	-	-	-	-	-	-	n/a	-	-	n/a	n/a	n/a		0	n/a	n/a	n/a	n/a	n/a	504	n/a	n/a	n/a	n/a	n/a	n/a	n/a	n/a
Puma	Puma concolor	Felidae	26	26 Pum	SP	1	sufficient	1	1	-	-	-	-	-	-	-	-	-	-	-	-	-	n/a	1	-	n/a	n/a	n/a		2	6	0	n/a	1	0	417	n/a	n/a	n/a	n/a	n/a	n/a	n/a	n/a
Lion	Panthera leo	Felidae	26	26 Li	SP	1	sufficient	1	2	-	-	-	-	-	-	+++	-	-	-	-	-	-	n/a	-	-	n/a	n/a	n/a		3	4.83	0	n/a	1	0	417	n/a	n/a	n/a	0	worms in faeces	n/a	n/a	n/a
Cheetah	Acinonyx jubatus	Felidae	20	20 Che	n/a	1	insufficient	1	2	-	-	-	-	-	-	++++	-	-	-	-	-	-	n/a	-	-	n/a	n/a	n/a		0	n/a	n/a	n/a	n/a	n/a	504	n/a	n/a	n/a	n/a	n/a	n/a	n/a	n/a
Lynx	Lynx	Felidae	3	3 Lu	EP	1	sufficient	1	3	-	-	+	-	++	-	+	-	-	-	-	-	-	n/a	3	-	n/a	n/a	n/a		1	n/a	0	n/a	1	0	401	n/a	n/a	n/a	n/a	n/a	n/a	n/a	n/a
Meerkat	Suricata Suricatta	Herpestidae	9	9 EM	SP	1	sufficient	1	2	-	-	-	-	-	-	-	-	-	+	-	-	-	n/a	-	-	n/a	n/a	n/a		2	0	0	n/a	n/a	n/a	616	0	1	n/a	n/a	n/a	n/a	n/a	n/a
Meerkat	Suricata Suricatta	Herpestidae	15	15 EM	SP	3	insufficient	0	0	-	-	-	-	-	-	-	-	-	-	-	-	-	n/a	-	-	n/a	n/a	n/a		2	n/a	n/a	n/a	n/a	n/a	260	1	4	with feaces examination 1x/a	n/a	n/a	n/a	n/a	n/a
Meerkat	Suricata Suricatta	Herpestidae	27	27 EM	SP	1	sufficient	0	0	-	-	-	-	-	-	-	-	-	-	-	-	-	n/a	-	-	n/a	n/a	n/a		n/a	n/a	n/a	n/a	n/a	n/a	412	1	4	with feaces examination 1x/a	n/a	n/a	1	Coccidiae	Meerkat & yellow mongoose are sharing a cage
Yellow Mongoose	Cynictis penicillata	Herpestidae	27	27 EM	SP	1	sufficient	0	0	-	-	-	-	-	-	-	-	-	-	-	-	-	n/a	-	-	n/a	n/a	n/a		n/a	n/a	n/a	n/a	n/a	n/a	412	1	4	with feaces examination 1x/a	n/a	n/a	1	Coccidiae	Meerkat & yellow mongoose are sharing a cage
Yellow Mongoose	Cynictis penicillata	Herpestidae	29	29 ZM	SP	1	insufficient	0	0	-	-	-	-	-	-	-	-	-	-	-	-	-	n/a	-	-	n/a	n/a	n/a		2	0	n/a	n/a	n/a	n/a	638	1	4	with feaces examination 2-4x/a	n/a	n/a	n/a	n/a	indoor cage very small, outdoor cage in winter not used by female
Meerkat	Suricata Suricatta	Herpestidae	29	29 EM	SP	1	sufficient	1	3	-	-	+	-	+	-	-	-	-	-	-	-	-	n/a	-	-	n/a	n/a	n/a		3	0	0	n/a	1	0	638	1	4	with feaces examination 2-4x/a	n/a	n/a	n/a	n/a	shared cages with turtles
Dwarf Mongoose	Helogale parvula	Herpestidae	15	15 ZM	SP	3	insufficient	0	0	-	-	-	-	-	-	-	-	-	-	-	-	-	n/a	-	-	n/a	n/a	n/a		7	n/a	0	n/a	n/a	n/a	260	1	5	with feaces examination 4x/a	n/a	n/a	n/a	n/a	n/a
European Otter	Lutra lutra	Mustelidae	24	24 FO	SP	1	sufficient	0	0	-	-	-	-	-	-	-	-	-	-	-	-	-	n/a	-	-	n/a	n/a	n/a		4	6.75	0	n/a	1	0	468	0	1	n/a	n/a	n/a	n/a	n/a	n/a
Beech Marten	Martes foina	Mustelidae	9	9 sMa	EP	1	insufficient	1	3	+	+	+	-	-	-	-	-	-	-	-	-	-	n/a	2	-	n/a	n/a	n/a		0	n/a	1	0.25	0	1	616	0	1	n/a	n/a	n/a	n/a	n/a	n/a
Beech Marten	Martes foina	Mustelidae	6	6 Ma	EP	1	insufficient	0	0	-	-	-	-	-	-	-	-	-	-	-	-	-	n/a	-	-	n/a	n/a	n/a		1	n/a	n/a	n/a	n/a	n/a	992	1	2	sporadically	n/a	n/a	n/a	n/a	n/a
Asian Small Claw Otter	Aonyx cinereus	Mustelidae	6	6 ZO	SP	1	sufficient	0	0	-	-	-	-	-	-	-	-	-	-	-	-	-	n/a	-	-	n/a	n/a	n/a		3	n/a	n/a	n/a	n/a	n/a	992	1	2	sporadically	n/a	n/a	n/a	n/a	n/a
Ferret	Mustela furo	Mustelidae	1	1 Fe	SP	1	insufficient	0	0	-	-	-	-	-	-	-	-	-	-	-	-	-	n/a	-	-	n/a	n/a	n/a		3	0	0	n/a	1	0	274	1	4	with feaces examination 1x/a; 2x/a deworming in summer and winter; Panacur	0	0	n/a	n/a	n/a
Asian Small Claw Otter	Aonyx cinereus	Mustelidae	13	13 ZO	SP	1	sufficient	0	0	-	-	-	-	-	-	-	-	-	-	-	-	-	n/a	-	-	n/a	n/a	n/a		7	2	0	n/a	1	0	445	1	4	with feaces examination 1x/a; Milbemax	0	0	n/a	n/a	cage shared with raccoon
European Badger	Meles meles	Mustelidae	21	21 Da	EP	2	sufficient	0	0	-	-	-	-	-	-	-	-	-	-	-	-	-	n/a	-	-	n/a	n/a	n/a		1	6	0	n/a	0	1	417	1	4	with feaces examination; Dectomax	0	Pneumonia in Mai	n/a	n/a	n/a
Tayra	Eira barbara	Mustelidae	11	11 Tay	SP	1	insufficient	0	0	-	-	-	-	-	-	-	-	-	-	-	-	-	n/a	-	-	n/a	n/a	n/a		2	0	0	n/a	1	0	450	1	4	with feaces examination when symptoms	n/a	n/a	n/a	n/a	n/a
Asian Small Claw Otter	Aonyx cinereus	Mustelidae	15	15 ZO	SP	3	insufficient	0	0	-	-	-	-	-	-	-	-	-	-	-	-	-	n/a	-	-	n/a	n/a	n/a		2	n/a	n/a	n/a	n/a	n/a	260	1	4	with feaces examination 1x/a	n/a	n/a	n/a	n/a	together with Rhino
European Otter	Lutra lutra	Mustelidae	23	23 FO	EP	1	insufficient	0	0	-	-	-	-	-	-	-	-	-	-	-	-	-	n/a	-	-	n/a	n/a	n/a		1	0	0	n/a	n/a	n/a	440	1	4	with feaces examination 1x/a	n/a	n/a	n/a	n/a	n/a
Asian Small Claw Otter	Aonyx cinereus	Mustelidae	23	23 ZO1	EP	1	insufficient	0	0	-	-	-	-	-	-	-	-	-	-	-	-	-	n/a	-	-	n/a	n/a	n/a		1	0	0	n/a	n/a	n/a	440	1	4	with feaces examination 1x/a	n/a	n/a	n/a	n/a	n/a
Asian Small Claw Otter	Aonyx cinereus	Mustelidae	23	23 ZO2	SP	1	insufficient	0	0	-	-	-	-	-	-	-	-	-	-	-	-	-	n/a	-	-	n/a	n/a	n/a		2	0	0	n/a	n/a	n/a	440	1	4	with feaces examination 1x/a	n/a	n/a	n/a	n/a	mostly indoor
European Otter	Lutra lutra	Mustelidae	21	21 Fo	EP	2	sufficient	1	2	-	-	+	-	-	-	-	-	-	-	-	-	-	n/a	-	-	n/a	n/a	n/a		1	6	0	n/a	1	0	417	1	4	with feaces examination	n/a	n/a	n/a	n/a	n/a
Polecat	Mustela putorius	Mustelidae	21	21 Il	EP	2	sufficient	1	2	-	-	-	-	-	-	-	-	-	-	-	+	-	1122	-	-	n/a	n/a	n/a	Georenia (Bacteria) in sequencing	1	3	0	n/a	0	1	417	1	4	with feaces examination	n/a	n/a	n/a	n/a	n/a
European Pine Marten	Martes martes	Mustelidae	21	21 sMa	SP	2	sufficient	1	2	-	-	++	-	-	-	-	-	-	-	-	-	-	n/a	-	-	n/a	n/a	n/a		0	n/a	n/a	n/a	n/a	n/a	417	1	4	with feaces examination	n/a	n/a	n/a	n/a	n/a
European Otter	Lutra lutra	Mustelidae	10	10 FO	EP	1	sufficient	0	0	-	-	-	-	-	-	-	-	-	-	-	-	-	n/a	-	-	n/a	n/a	n/a		1	0	0	n/a	n/a	n/a	555	1	5	with feaces examination every second week	n/a	n/a	n/a	n/a	very large cage
European Badger	Meles meles	Mustelidae	13	13 Da	SP	1	sufficient	1	3	-	-	+	-	-	-	-	-	-	-	-	-	-	n/a	1	-	n/a	n/a	n/a		2	2	0	n/a	1	0	445	1	5	with feaces examination 4x/a; next in February, with Milbemax	1	One animal reduced BCS	n/a	n/a	until two weeks ago sharing cages with two red foxes
Ferret	Mustela furo	Mustelidae	20	20 Fe	n/a	1	insufficient	0	0	-	-	-	-	-	-	-	-	-	-	-	-	-	n/a	-	-	n/a	n/a	n/a		0	n/a	n/a	n/a	n/a	n/a	504	n/a	n/a	n/a	n/a	n/a	n/a	n/a	n/a
Sea Lion	Zalophus californianus	Otariidae	15	15 Slio	SP	4	insufficient	0	0	-	-	-	-	-	-	-	-	-	-	-	-	-	n/a	-	-	n/a	n/a	n/a		5	0	0	n/a	n/a	n/a	260	1	4	with feaces examination 1x/a	n/a	n/a	n/a	n/a	n/a
Raccoon	Procyon lotor	Procyonidae	9	9 Rac	SP	1	sufficient	1	1	-	-	-	-	-	-	-	-	-	-	-	-	-	n/a	2	-	n/a	n/a	n/a		2	0	0	n/a	n/a	n/a	616	0	1	n/a	1	reduced BCS	n/a	n/a	Snails
Raccoon	Procyon lotor	Procyonidae	26	26 Rac	SP	1	sufficient	0	0	-	-	-	-	-	-	-	-	-	-	-	-	-	n/a	-	-	n/a	n/a	n/a		4	0	0	n/a	1	0	417	1	2	sporadically	n/a	n/a	n/a	n/a	Snail territory shared with donkeys
Raccoon	Procyon lotor	Procyonidae	7	7 Rac	SP	1	sufficient	1	2	-	++	-	-	-	-	-	-	-	-	-	-	-	n/a	-	-	n/a	n/a	n/a		0	n/a	3	0.6	n/a	n/a	434	1	2	without feaces examination 2x/a	0	0	n/a	n/a	n/a
Raccoon	Procyon lotor	Procyonidae	6	6 WB	SP	1	sufficient	1	2	-	-	+	-	-	-	-	-	-	+	-	-	-	n/a	-	-	n/a	n/a	n/a		2	0	0	n/a	n/a	n/a	992	1	2	sporadically	n/a	n/a	n/a	n/a	n/a
Raccoon	Procyon lotor	Procyonidae	22	22 Rac	SP	1	sufficient	1	3	-	-	+	-	-	-	-	-	-	-	-	-	-	n/a	1	-	n/a	n/a	n/a		0	0	0	n/a	n/a	n/a	389	1	2	without feaces examination 1x/a	n/a	n/a	n/a	n/a	n/a
Raccoon	Procyon lotor	Procyonidae	1	1 WB	SP	1	sufficient	0	0	-	-	-	-	-	-	-	-	-	-	-	-	-	n/a	-	-	n/a	n/a	n/a		2	0	2	0.6	1	0	274	1	4	with feaces examination 1x/a; 2x/a deworming in summer and winter; Panacur	0	0	n/a	n/a	n/a
Raccoon	Procyon lotor	Procyonidae	13	13 Fox young 2	SP	1	sufficient	0	0	-	-	-	-	-	-	-	-	-	-	-	-	-	n/a	-	-	n/a	n/a	n/a		0	n/a	3	0.25	1	0	445	1	4	with feaces examination 2x/a; Milbemax	0	0	n/a	n/a	indoor
Raccoon	Procyon lotor	Procyonidae	13	13 Rac	SP	1	sufficient	0	0	-	-	-	-	-	-	-	-	-	-	-	-	-	n/a	-	-	n/a	n/a	n/a		7	2.7	0	n/a	1	0	445	1	4	with feaces examination 1x/a; Milbemax	0	0	n/a	n/a	Cage shared with otter
Coati	Nasuina	Procyonidae	11	11 Coa	SP	1	insufficient	0	0	-	-	-	-	-	-	-	-	-	-	-	-	-	n/a	-	-	n/a	n/a	n/a		3	0	n/a	n/a	1	0	450	1	4	with feaces examination when symptoms	n/a	n/a	n/a	n/a	n/a
Kinkajou	Potos flavus	Procyonidae	11	11 Kin	EP	1	insufficient	0	0	-	-	-	-	-	-	-	-	-	-	-	-	-	n/a	-	-	n/a	n/a	n/a		1	0	0	n/a	1	0	450	1	4	with feaces examination when symptoms	n/a	n/a	n/a	n/a	n/a
Raccoon	Procyon lotor	Procyonidae	11	11 Rac	SP	1	insufficient	0	0	-	-	-	-	-	-	-	-	-	-	-	-	-	n/a	-	-	n/a	n/a	n/a		0	0	1	n/a	1	0	450	1	4	sometimes faeces examination when problems	n/a	n/a	n/a	n/a	n/a
Raccoon	Procyon lotor	Procyonidae	2	2 WB	SP	1	sufficient	0	0	-	-	-	-	-	-	-	-	-	-	-	-	-	n/a	-	-	n/a	n/a	n/a		5	0	n/a	n/a	n/a	n/a	815	1	4	with feaces examination 1x/a, 2x/a deworming	n/a	n/a	n/a	n/a	n/a
Raccoon	Procyon lotor	Procyonidae	21	21 Rac	SP	2	sufficient	0	0	-	-	-	-	-	-	-	-	-	-	-	-	-	n/a	-	-	n/a	n/a	n/a		3	7.6	0	n/a	1	0	417	1	4	with feaces examination	n/a	n/a	n/a	n/a	n/a
Coati	Nasuina	Procyonidae	23	23 Coa	SP	1	insufficient	0	0	-	-	-	-	-	-	-	-	-	-	-	-	-	n/a	-	-	n/a	n/a	n/a		7	0	0	n/a	n/a	n/a	440	1	4	with feaces examination 1x/a	n/a	n/a	n/a	n/a	together with spectacled bears
Red Panda	Ailurus fulgens	Ailuridae	23	23 RP	SP	1	insufficient	1	2	-	-	-	-	-	-	-	-	-	-	-	+	+	16 & 16	-	-	-	n/a	n/a	Actinobacter sp. (Crenosoma PCR); not successfull seqeunecing of Nematode PCR	2	0	0	n/a	n/a	n/a	440	1	4	with feaces examination 1x/a	n/a	n/a	n/a	n/a	n/a
Raccoon	Procyon lotor	Procyonidae	10	10 Rac	SP	1	sufficient	1	1	-	-	-	-	-	-	-	-	-	-	-	-	-	n/a	3	-	n/a	n/a	n/a		2	0	0	n/a	n/a	n/a	555	1	5	with feaces examination every second week	n/a	n/a	n/a	n/a	together with Raccoon Dog
Raccoon	Procyon lotor	Procyonidae	26	26 Rac	SP	1	sufficient	1	1	-	-	-	-	-	-	-	-	-	-	-	-	-	n/a	2	-	n/a	n/a	n/a		0	n/a	4	0.25	1	0	417	n/a	n/a	n/a	n/a	n/a	n/a	n/a	indoor
Coati	Nasuina	Procyonidae	19	19 Coa	SP	1	sufficient	1	1	-	-	-	-	-	-	-	-	-	-	-	-	-	n/a	1	-	n/a	n/a	n/a		8	n/a	0	n/a	n/a	n/a	394	n/a	n/a	n/a	n/a	n/a	n/a	n/a	n/a
Raccoon	Procyon lotor	Procyonidae	19	19 Rac	SP	1	sufficient	1	2	-	+	-	-	-	-	-	-	-	-	-	-	-	n/a	-	-	n/a	n/a	n/a		7	0	0	n/a	n/a	n/a	394	n/a	n/a	n/a	n/a	n/a	n/a	n/a	n/a
Coati	Nasuina	Procyonidae	20	20 Coa	n/a	2	sufficient	1	2	-	-	-	-	-	-	-	-	-	+	-	-	-	n/a	-	-	n/a	n/a	n/a		0	n/a	n/a	n/a	n/a	n/a	504	n/a	n/a	n/a	n/a	n/a	n/a	n/a	n/a
Raccoon	Procyon lotor	Procyonidae	3	3 WB	SP	1	sufficient	1	2	-	++	-	-	-	-	-	-	-	-	-	-	-	n/a	-	-	n/a	-	n/a		4	0	0	n/a	n/a	n/a	401	n/a	n/a	n/a	n/a	n/a	n/a	n/a	n/a
Eurasian Brown Bear	Ursus arctos horribilis	Ursidae	24	24 BB	SP	1	sufficient	0	0	-	-	-	-	-	-	-	-	-	-	-	-	-	n/a	-	-	n/a	n/a	n/a		5	12	0	n/a	1	0	468	0	1	n/a	n/a	n/a	n/a	n/a	n/a
Asian Black Bear	Ursus thibetanus	Ursidae	18	18 aBB Timka	EP	1	insufficient	0	0	-	-	-	-	-	-	-	-	-	-	-	-	-	n/a	-	-	n/a	n/a	n/a		1	35	0	n/a	1	0	440	1	2	without feaces examination, Milpro/Milbemax 2x/a	0	Arthrosis	n/a	n/a	doesn't move much anymore
American Black Bear	Ursus americanus	Ursidae	5	5 aBB	SP	2	sufficient	1	1	-	-	-	-	-	-	-	-	-	-	-	-	-	n/a	3	-	n/a	n/a	n/a		1	15	1	0.6	n/a	n/a	401	1	2	without feaces examination 2x/a	n/a	n/a	n/a	n/a	n/a
American Black Bear	Ursus americanus	Ursidae	5	5 aBB Buba	EP	1	sufficient	1	2	-	-	-	-	-	-	-	-	-	-	-	+	-	1	-	-	n/a	n/a	+	Strongyloides callosciureus	1	15	0	n/a	1	0	401	1	2	without feaces examination 2x/a	n/a	n/a	n/a	n/a	n/a
Eurasian Brown Bear	Ursus arctos horribilis	Ursidae	6	6 BB	EP	1	sufficient	1	2	-	+++	-	-	-	-	-	-	-	-	-	-	-	n/a	-	-	n/a	n/a	n/a		1	0	0	n/a	n/a	n/a	992	1	2	sporadically	n/a	n/a	n/a	n/a	n/a
Ussuri Brown Bear	Ursus arctos horribilis	Ursidae	10	10 BB	SP	1	insufficient	1	2	-	-	-	-	-	-	-	-	-	-	-	+	-	11	-	-	n/a	n/a	n/a	not successful	2	9	0	n/a	0	1	555	1	3	with feaces examination 4x/a; deworming anyway no matter the result	n/a	n/a	n/a	n/a	Water in cage shared with wolves
Syrian Brown Bear	Ursus arctos syriacus	Ursidae	1	1 BB male	EP	1	sufficient	0	0	-	-	-	-	-	-	-	-	-	-	-	-	-	n/a	-	-	n/a	n/a	n/a		2	0	0	n/a	1	0	274	1	4	with feaces examination 1x/a; 2x/a deworming in summer and winter; Panacur	0	worms in faeces	n/a	n/a	n/a
Sun Bear	Helarctos malayanus	Ursidae	15	15 Malai Bear	EP	3	insufficient	0	0	-	-	-	-	-	-	-	-	-	-	-	-	-	n/a	-	-	n/a	n/a	n/a		1	n/a	0	n/a	n/a	n/a	260	1	4	with feaces examination 1x/a	n/a	n/a	n/a	n/a	n/a
Spectacled Bear	Tremarctos ornatus	Ursidae	23	23 sBB 0.3.2	SP	1	insufficient	0	0	-	-	-	-	-	-	-	-	-	-	-	-	-	n/a	-	-	n/a	n/a	n/a		3	14.3	2	0.8	1	0	440	1	4	with feaces examination 1x/a	n/a	n/a	n/a	n/a	together with Coatis
Spectacled Bear	Tremarctos ornatus	Ursidae	23	23 sBB Appu 1.0	EP	1	insufficient	0	0	-	-	-	-	-	-	-	-	-	-	-	-	-	n/a	-	-	n/a	n/a	n/a		1	20	0	n/a	1	0	440	1	4	with feaces examination 1x/a	n/a	n/a	n/a	n/a	n/a
Eurasian Brown Bear	Ursus arctos horribilis	Ursidae	1	1 BB Suriyah	EP	1	sufficient	1	2	-	-	+	-	-	-	-	-	-	-	-	-	-	n/a	-	-	n/a	n/a	n/a		1	3	0	n/a	1	0	274	1	4	with feaces examination 1x/a; 2x/a deworming in summer and winter; Panacur	0	evt worms in faeces	n/a	n/a	only stone floor, no dirt
Eurasian Brown Bear	Ursus arctos horribilis	Ursidae	1	1 BB martine	EP	1	sufficient	1	2	-	++	-	-	-	-	-	-	-	-	-	-	-	n/a	-	-	n/a	n/a	n/a		2	0	0	n/a	1	0	274	1	4	with feaces examination 1x/a; 2x/a deworming in summer and winter; Panacur	0	worms in faeces	n/a	n/a	n/a
Eurasian Brown Bear	Ursus arctos horribilis	Ursidae	21	21 BB	SP	2	sufficient	1	2	-	++	-	-	-	-	-	-	-	-	-	+	-	2	-	-	n/a	n/a	n/a	not successful	4	19.25	0	n/a	1	0	417	1	4	with feaces examination	n/a	n/a	n/a	n/a	n/a

## Sheet: 2024
Species_English	Species_Latin	Family	Zoo_ID	Sample_ID	SP_EP_(EP: individual sample; SP: collective sample)	Days_of_sample_collection	Infected (0: No; 1: Yes)	Not infected (0), Protozoa (1), Helminths (2), Both P & H (3)	S/F_Ancylostomatidae	S/F_Baylisascaris_sp	S/F_Capillaria_spp	S/F_Capillaria_aerophilia	S/F_Capillaria_boehmi	S/F_Cystoisospora	S/F_Strongyliden	S/F_Taenia	S/F_Toxascaris	S/F_Toxocara_cati	B_Aelurostrongylus_abstrusus	B_Angiostrongylus_vasorum	B_Baylisascaris	B_Crenosoma	B_Strongyliden	B_Strongyloides	B_Toxocara_cati	Gardia_Antigen_ELISA	ZN_Cryptosporidium	PCR_Aelurostrongylus	PCR_Angiostrongylus	PCR_Baylisascaris	PCR_Cryptosporidium	PCR_Strongyloides	PCR_Taenia	Sequencing_Result	Result_2009	Result_2018	Total_number	Young (0: No; 1: Yes)	Number_of_Young	Adult (0: No; 1: Yes)	Number_of_Adults	Senior (0: No; 1: Yes)	Number_of_Senior	Pregnant (0: No; 1: Yes)	Number_of_pregnant	Origin_Zoo (0: No; 1: Yes)	Origin_born_here (0: No; 1: Yes)	Origin_wild (0: No; 1: Yes)	Origin_university (0: No; 1: Yes)
Polar Fox	Vulpes lagopus	Canidae	1	ZS Fu	SP	3	0	0	-	-	-	-	-	-	-	-	-	-	-	-	-	-	-	-	-	-	-	n/a	n/a	n/a	n/a	n/a	n/a		had none of this species back then	Capillaria spp. 2+, Isospora 1+	2	0	0	1	2	0	0	0	0	1	0	0	0
Artic Wolf	Canis lupus arctos	Canidae	1	ZS Wo	SP	4	1	2	-	-	-	-	-	-	+	-	-	-	-	-	-	-	+	-	-	-	-	n/a	n/a	n/a	n/a	-	n/a		unclear what kind of wolf: Anc/Unc 4+, Isosp. 2+	Cap. Spp. 0.5+, ZN 0.5	2	0	0	1	2	0	0	0	0	1	1	0	0
Red Fox	Vulpes vulpes	Canidae	24	LB RF	EP	3	0	0	-	-	-	-	-	-	-	-	-	-	-	-	-	-	-	-	-	-	-	n/a	n/a	n/a	n/a	-	n/a		Anc/unc 1.5+, Cap 2+, Isospora 2+	Isospora 3+, Tox. canis 3+, ZN1	1	0	0	1	1	0	0	0	0	1	0	0	0
European Wolf	Canis lupus lupus	Canidae	25	WB Wo	SP	3	1	1	-	-	-	-	-	-	-	-	-	-	-	-	-	-	-	-	-	-	+	n/a	n/a	n/a	+	-	n/a	not sequenced Crypto; Fictor/Sudhausia spp. (free-living nematodes)	had none of this species back then	Anc/Unc +, Capillaria 0.5+, Angio +	4	1	2	1	2	0	0	0	0	1	1	0	0
Raccoon Dog	Nyctereutes	Canidae	10	DH WB/MH	SP	3	1	2	-	-	+	-	-	-	-	-	-	-	-	-	-	-	-	-	-	-	-	n/a	n/a	n/a	n/a	-	n/a		had none of this species back then	ZN3 (together with Raccoon)	1	0	0	1	1	0	0	0	0	0	0	1	0
European Wolf	Canis lupus lupus	Canidae	14	SP Wo	SP	3	0	0	-	-	-	-	-	-	-	-	-	-	-	-	-	-	-	-	-	-	-	n/a	n/a	n/a	n/a	n/a	n/a		had none of this species back then	negative	3	0	0	1	2	1	1	0	0	0	0	0	0
Raccoon Dog	Nyctereutes	Canidae	6	MZ MH	SP	1	1	2	-	-	-	+	-	-	-	-	-	-	-	-	-	-	-	-	-	-	-	n/a	n/a	n/a	n/a	n/a	n/a		negative	Capillaria 0.5+, Trichuris 0.5+	2	0	0	0	1	2	0	0	0	1	0	0	0
European Wolf	Canis lupus lupus	Canidae	2	GA Wo	EP	3	0	0	-	-	-	-	-	-	-	-	-	-	-	-	-	-	-	-	-	-	-	n/a	n/a	n/a	n/a	n/a	n/a		had none of this species back then	had none of this species back then	1	0	0	1	1	0	0	0	0	0	1	0	0
Red Fox	Vulpes vulpes	Canidae	21	TG Fu	SP	1	0	0	-	-	-	-	-	-	-	-	-	-	-	-	-	-	-	-	-	-	-	n/a	n/a	n/a	n/a	n/a	n/a		negative	negative	3	0	0	1	3	0	0	0	0	0	0	0	0
European Wolf	Canis lupus lupus	Canidae	21	TG Wo	SP	1	0	0	-	-	-	-	-	-	-	-	-	-	-	-	-	-	-	-	-	-	-	n/a	n/a	n/a	n/a	n/a	n/a		Ancylostoma/Uncinaria +, Trichuris +, ZN 1	negative	3	0	0	1	2	1	1	possible	1 possible	1	1	0	0
Red Fox	Vulpes vulpes	Canidae	2	GA RF	SP	1	1	2	-	-	-	-	-	-	-	-	-	-	-	++	-	-	-	-	-	-	-	n/a	+	n/a	n/a	n/a	n/a	Angiostrongylus vasorum	negative	Isospora 2+, Anc/Unc 1+	3	0	0	0	0	1	3	0	0	0	1	0	0
European Wolf	Canis lupus lupus	Canidae	16	LE Wo	SP	3	1	2	-	-	-	+	-	-	-	-	-	-	-	-	-	-	-	-	-	-	-	n/a	n/a	n/a	n/a	n/a	n/a		not participated	had none of this species back then	3	0	0	1	3	0	0	0	0	1	0	0	0
European Wolf	Canis lupus lupus	Canidae	24	LB Wo	SP	3	1	2	+	-	-	+	-	-	-	-	-	-	-	+	-	-	-	-	-	-	-	n/a	-	n/a	n/a	n/a	n/a		Anc/Unc 1.5+, Cap 2+, Isospora 1+	Anc/Unc 3+, Giardia +	9	1	3	1	6	0	0	0	0	1	1	0	0
Fennec Fox	Vulpes zerda	Canidae	29	WZ Fe	SP	2	1	2	-	-	++	-	-	-	-	-	-	-	-	-	-	-	-	-	-	-	-	n/a	n/a	n/a	n/a	-	n/a		had none of this species back then	negative	2	0	0	1	1	1	1	0	0	1	1	0	0
Red Fox	Vulpes vulpes	Canidae	7	TB RF	SP	1	0	0	-	-	-	-	-	-	-	-	-	-	-	-	-	-	-	-	-	-	-	n/a	n/a	n/a	n/a	n/a	n/a		Toxocara 2+	Capillaria 0.5+, Aspiculuris 0.5+	2	0	0	1	2	0	0	0	0	0	0	0	0
European Wolf	Canis lupus lupus	Canidae	7	TB Wo	SP	1	0	0	-	-	-	-	-	-	-	-	-	-	-	-	-	-	-	-	-	-	-	n/a	n/a	n/a	n/a	n/a	n/a		had none of this species back then	had none of this species back then	3	0	0	1	2	1	1	0	0	1	0	0	0
Red Fox	Vulpes vulpes	Canidae	16	LE RF	SP	3	0	0	-	-	-	-	-	-	-	-	-	-	-	-	-	-	-	-	-	-	-	n/a	n/a	n/a	n/a	n/a	n/a		not participated	Toxocara canis 0.5+, Capillaria 1+, ZN1	10	1	4	1	6	0	0	0	0	1	1	0	0
African Wild Dog	Lycaon pictus	Canidae	15	ZB AWH	SP	2	0	0	-	-	-	-	-	-	-	-	-	-	-	-	-	-	-	-	-	-	-	n/a	n/a	n/a	n/a	n/a	n/a		negative	ZN2	3	0	0	1	3	0	0	0	0	0	1	0	0
Polar Fox	Vulpes lagopus	Canidae	10	DH Fu	SP	3	1	1	-	-	-	-	+	-	-	-	-	-	-	-	-	-	-	-	-	-	-	n/a	n/a	n/a	n/a	-	n/a	Pelodera sp. (Dermatitis)	Isospora 1+, Cap. 2+	Cap. & Isospora je 0.5+	2	0	0	1	2	0	0	0	0	1	0	0	0
European Wolf	Canis lupus lupus	Canidae	10	DH Wo	SP	3	1	3	-	-	-	-	-	-	-	-	+	-	-	-	-	-	-	-	-	-	+	n/a	n/a	n/a	+	-	n/a	not sequenced Crypto; Panagrolaimus sp. (can be parasitic, could also be free-living)	Isospora 1+	Toxocara canis 0.5+, Cap. Spp. 0.5+, ZN3, Giardia +	4	1	2	1	2	0	0	0	0	1	1	0	0
Lynx	Lynx	Felidae	1	ZS Lu	SP	2	0	0	-	-	-	-	-	-	-	-	-	-	-	-	-	-	-	-	-	-	-	n/a	n/a	n/a	n/a	n/a	n/a		Isospora 2+	Toxocara mystax 2+, Cap. spp. 2+	2	0	0	1	2	0	0	0	0	1	0	0	0
Serval	Leptailurus serval serval	Felidae	1	ZS Se	SP	2	0	0	-	-	-	-	-	-	-	-	-	-	-	-	-	-	-	-	-	-	-	n/a	n/a	n/a	n/a	n/a	n/a		Isopora 3+	negative	2	0	0	1	1	1	1	0	0	1	1	0	0
Lion	Panthera leo	Felidae	22	AM Lö 1 (Cleo & Alex) Grupo 1	SP	3	1	1	-	-	-	-	-	-	-	-	+	-	-	-	-	-	-	+	-	-	-	n/a	n/a	n/a	n/a	n/a	n/a		Toxascaris 1+ and 2+	Toxascaris leonina 1+, Cap 2+, Heterakis 1+	2	0	0	1	2	0	0	0	0	1	1	0	0
Lion	Panthera leo	Felidae	26	PZ Lö	SP	1	0	0	-	-	-	-	-	-	-	-	-	-	-	-	-	-	-	-	-	-	-	n/a	n/a	n/a	n/a	n/a	n/a		Isospora +	Toxascaris leonina +	2	0	0	1	2	0	0	0	0	1	0	0	0
Tiger	Panthera tigris	Felidae	29	WZ Ti	SP	2	0	0	-	-	-	-	-	-	-	-	-	-	-	-	-	-	-	-	-	-	-	n/a	n/a	n/a	n/a	n/a	n/a		Toxocara 2+ bzw. negative	Toxocara cati 3+	2	0	0	1	2	0	0	0	0	1	0	0	0
Lynx	Lynx	Felidae	21	TG Lu	SP	1	1	2	-	-	-	-	-	-	-	-	-	+	-	-	-	-	-	-	-	-	-	n/a	n/a	n/a	n/a	n/a	n/a		negative	Capillaria +	2	0	0	1	2	0	0	possible	1 possible	1	0	0	0
Lion	Panthera leo	Felidae	29	WZ Lö	SP	2	1	2	-	-	+	-	-	-	-	-	-	-	-	-	-	-	-	-	-	-	-	n/a	n/a	n/a	n/a	-	n/a		had none of this species back then	had none of this species back then	4	0	0	1	4	0	0	1	possible but unlikely	1	1	0	0
Lynx	Lynx	Felidae	10	DH Lu	SP	3	0	0	-	-	-	-	-	-	-	-	-	-	-	-	-	-	-	-	-	-	-	n/a	n/a	n/a	n/a	-	n/a	Prionchulus/Coomansus spp. (free-living nematodes)	Toxocara cati 1+, Cap. 1+	Trichuris +, ZN3	2	0	0	1	2	0	0	possible	1 possible	1	0	0	0
European Wildcat	Felis silvestris	Felidae	21	TG WK	SP	1	1	2	-	-	+	-	-	-	-	-	-	-	-	-	-	-	-	-	-	-	-	n/a	n/a	n/a	n/a	n/a	n/a		Toxocara +	ZN 1	1	0	0	1	1	0	0	0	0	1	0	0	0
European Wildcat	Felis silvestris	Felidae	3	BP WK	SP	3	1	2	-	-	-	-	-	-	-	+	-	-	-	-	-	-	-	-	-	-	-	n/a	n/a	n/a	n/a	n/a	+	Taenia taeniaeformis	not participated	had none of this species back then	2	0	0	1	2	0	0	0	0	0	0	0	0
Savannah cat	n.a.	Felidae	3	BP WK	SP	3	1	2	-	-	-	-	-	-	-	+	-	-	-	-	-	-	-	-	-	-	-	n/a	n/a	n/a	n/a	n/a	+	Taenia taeniaeformis	not participated	had none of this species back then	1	0	0	1	1	0	0	0	0	0	0	0	0
Serval	Leptailurus serval serval	Felidae	3	BP Se1	EP	3	0	0	-	-	-	-	-	-	-	-	-	-	-	-	-	-	-	-	-	-	-	n/a	n/a	n/a	n/a	n/a	n/a		not participated	had none of this species back then	1	0	0	1	1	0	0	0	0	1	0	0	0
Serval	Leptailurus serval serval	Felidae	3	BP Se2	EP	3	0	0	-	-	-	-	-	-	-	-	-	-	-	-	-	-	-	-	-	-	-	n/a	n/a	n/a	n/a	n/a	n/a		not participated	had none of this species back then	1	0	0	0	0	1	1	0	0	1	0	0	0
Tiger	Panthera tigris	Felidae	14	SP BT	SP	3	0	0	-	-	-	-	-	-	-	-	-	-	-	-	-	-	-	-	-	-	-	n/a	n/a	n/a	n/a	n/a	n/a		1 tiger + for Anc/Unc	had none of this species back then	3	1	1	1	2	0	0	0	0	0	0	0	0
Caracal	Caracal caracal	Felidae	14	SP Ca	SP	3	0	0	-	-	-	-	-	-	-	-	-	-	-	-	-	-	-	-	-	-	-	n/a	n/a	n/a	n/a	n/a	n/a		had none of this species back then	had none of this species back then	1	0	0	1	1	0	0	0	0	0	0	0	0
Serval	Leptailurus serval serval	Felidae	14	SP Ca	SP	3	0	0	-	-	-	-	-	-	-	-	-	-	-	-	-	-	-	-	-	-	-	n/a	n/a	n/a	n/a	n/a	n/a		had none of this species back then	had none of this species back then	1	0	0	1	1	0	0	0	0	0	0	0	0
Lion	Panthera leo	Felidae	14	SP Leo	SP	3	0	0	-	-	-	-	-	-	-	-	-	-	-	-	-	-	-	-	-	-	-	n/a	n/a	n/a	n/a	n/a	n/a		had none of this species back then	had none of this species back then	1	0	0	1	1	0	0	0	0	0	0	0	0
Leopard	Panthera pardus	Felidae	14	SP Leo	SP	3	0	0	-	-	-	-	-	-	-	-	-	-	-	-	-	-	-	-	-	-	-	n/a	n/a	n/a	n/a	n/a	n/a		had none of this species back then	had none of this species back then	3	0	0	1	3	0	0	0	0	0	0	0	0
Lion	Panthera leo	Felidae	14	SP Lö	SP	3	0	0	-	-	-	-	-	-	-	-	-	-	-	-	-	-	-	-	-	-	-	n/a	n/a	n/a	n/a	n/a	n/a		had none of this species back then	had none of this species back then	3	0	0	1	2	1	1	0	0	1	0	0	0
Lynx	Lynx	Felidae	14	SP Lu	EP	3	0	0	-	-	-	-	-	-	-	-	-	-	-	-	-	-	-	-	-	-	-	n/a	n/a	n/a	n/a	n/a	n/a		had none of this species back then	Toxocara cati 2+, Isospora 1+	1	0	0	1	1	0	0	0	0	1	0	0	0
White Tiger	Panthera tigris	Felidae	14	SP WT	SP	3	0	0	-	-	-	-	-	-	-	-	-	-	-	-	-	-	-	-	-	-	-	n/a	n/a	n/a	n/a	n/a	n/a		1 tiger + for Anc/Unc	keine Ti	3	0	0	1	3	0	0	0	0	1	0	0	0
Tiger	Panthera tigris	Felidae	1	ZS Ti	EP	2	0	0	-	-	-	-	-	-	-	-	-	-	-	-	-	-	-	-	-	-	-	n/a	n/a	n/a	n/a	-	n/a		Toxocara 2.5+	negative	1	0	0	0	0	1	1	0	0	1	0	0	0
Lynx	Lynx	Felidae	3	BP Lu	SP	3	1	2	-	-	-	-	-	-	-	-	+	-	-	-	-	-	-	-	-	-	-	n/a	n/a	n/a	-	-	n/a	Acrostichus sp. (free-living nematode)	not participated	Toxascaris leonina 1+, Isospora 2+, Capillaria 0.5+, ZN 3	2	0	0	1	2	0	0	0	0	0	0	0	0
Snowleopard	Panthera uncia	Felidae	1	ZS Sleo m	EP	2	1	2	-	-	+	-	-	-	-	-	-	+	-	-	-	-	-	-	-	-	-	n/a	n/a	n/a	n/a	n/a	n/a		had none of this species back then	Toxascaris 0.5+	1	0	0	1	1	0	0	0	0	1	0	0	0
Lion	Panthera leo	Felidae	1	ZS Lö	SP	1	1	3	-	-	-	-	-	-	-	-	-	-	-	-	-	-	-	-	+	-	+	n/a	n/a	n/a	+	n/a	n/a	not sequenced	Toxascaris 2+	Toxascaris 2+	2	0	0	1	2	0	0	0	0	1	0	0	0
Snowleopard	Panthera uncia	Felidae	1	ZS Sleo f	SP	3	1	3	-	-	+	-	-	++	-	-	+	+	-	-	-	-	-	-	+	-	-	n/a	n/a	n/a	n/a	n/a	n/a	not sequenced	had none of this species back then	Toxascaris 0.5+	3	1	2	1	1	0	0	0	0	1	1	0	0
Lynx	Lynx	Felidae	6	MZ Lu	SP	1	1	3	-	-	-	-	-	+	-	-	-	-	-	-	-	-	-	-	+	-	-	n/a	n/a	n/a	n/a	n/a	n/a		Anc/Unc 1+	negative	3	0	0	1	3	0	0	0	0	1	0	0	0
Lion	Panthera leo	Felidae	22	AM Lö 2 (Aaron & Anubi)	SP	3	1	2	-	-	-	-	-	-	-	-	+	-	-	-	-	-	-	-	-	-	-	n/a	n/a	n/a	n/a	n/a	n/a		Toxascaris 1 bzw. 2+	Toxascaris leonina 1+, Cap 2+, Heterakis 1+	2	0	0	1	2	0	0	0	0	0	1	0	0
Snowleopard	Panthera uncia	Felidae	22	AM SL D	EP	3	1	2	-	-	-	-	-	-	-	-	-	+	-	-	-	-	-	-	-	-	-	n/a	n/a	n/a	n/a	-	n/a		had none of this species back then	Toxocara cati 2+, Cap. 2+	1	0	0	1	1	0	0	0	0	1	0	0	0
Snowleopard	Panthera uncia	Felidae	22	AM SL S	EP	3	1	2	-	-	+	-	-	-	-	-	-	++	-	-	-	-	-	-	-	-	-	n/a	n/a	n/a	n/a	-	n/a		had none of this species back then	Toxocara cati 2+, Cap. 2+	1	0	0	1	1	0	0	1	1	1	0	0	0
Lynx	Lynx	Felidae	2	GA Lu	SP	3	0	0	-	-	-	-	-	-	-	-	-	-	-	-	-	-	-	-	-	-	-	n/a	n/a	n/a	n/a	-	n/a		Isospora 2+ and second sample: Isospora 1+ and Capillaria spp. 1+	Toxocara cati 3+	2	0	0	1	2	0	0	0	0	1	1	0	0
Lynx	Lynx	Felidae	25	WB Lu	SP	3	0	0	-	-	-	-	-	-	-	-	-	-	-	-	-	-	-	-	-	-	-	n/a	n/a	n/a	n/a	n/a	n/a		Capillaria 2+, Heterakis +	Toxocara cati +, Anc/Unc 0.5+	3	0	0	1	3	0	0	0	0	1	0	0	0
European Wildcat	Felis silvestris	Felidae	28	PP WK	SP	1	1	1	-	-	-	-	-	-	-	-	-	-	-	-	-	-	-	-	-	-	+	n/a	n/a	n/a	+	-	n/a	not sequenced	Toxocara 1+	negative	2	0	0	1	2	0	0	0	0	1	0	0	0
Puma	Puma concolor	Felidae	26	PZ Pu	SP	1	1	1	-	-	-	-	-	++	-	-	-	-	-	-	-	-	-	-	-	-	-	n/a	n/a	n/a	n/a	n/a	n/a		Toxocara +	Ziehl Neelsen 1	4	0	0	1	4	0	0	0	0	1	1	0	0
Lynx	Lynx	Felidae	16	LE Lu	EP	3	1	1	-	-	-	-	-	+	-	-	-	-	-	-	-	-	-	-	-	-	-	n/a	n/a	n/a	n/a	n/a	n/a		not participated	Toxocara mystax 0.5+, Trichurs 05+, Giardia +	1	0	0	1	1	0	0	0	0	1	0	0	0
European Wildcat	Felis silvestris	Felidae	2	GA WK	SP	3	1	2	-	-	-	-	-	-	-	-	-	+	-	-	-	-	-	-	-	-	-	n/a	n/a	n/a	n/a	-	n/a		had none of this species back then	Isospora 4+	3	0	0	1	3	0	0	0	0	1	0	0	0
Lynx	Lynx	Felidae	24	LB Lu S	EP	3	1	2	-	-	+	-	-	-	-	-	-	-	-	-	-	-	-	-	-	-	-	n/a	n/a	n/a	n/a	-	n/a	Fictor/Sudhausia spp. (free-living nematodes)	ZN3	Toxocara mystax 0.5+, Anc/Unc 0.5+,	1	0	0	1	1	0	0	0	0	1	0	0	0
Lynx	Lynx	Felidae	24	LB Lu Z	SP	3	1	2	-	-	+	-	-	-	-	-	-	-	-	-	-	-	-	-	-	-	-	n/a	n/a	n/a	n/a	-	n/a		ZN3	Toxocara mystax 0.5+, Anc/Unc 0.5+,	4	1	2	1	2	0	0	0	0	1	1	0	0
Lynx	Lynx	Felidae	28	PP Lu	SP	1	1	2	-	-	-	-	-	-	-	-	-	-	-	-	-	-	-	-	+	-	-	n/a	n/a	n/a	n/a	-	n/a		Anc/Unc 1+, Cap. Spp. 1+, Isopora 1+	Cap. spp. 1+, ZN 0.5	2	0	0	1	2	0	0	0	0	1	0	0	0
Cheetah	Acinonyx jubatus	Felidae	27	KK GE	SP	3	1	3	-	-	-	+	-	+	-	-	-	-	-	-	-	-	-	-	-	+	-	n/a	n/a	n/a	n/a	n/a	n/a		not participated	negative	2	0	0	1	1	1	1	0	0	0	0	0	0
European Wildcat	Felis silvestris	Felidae	24	LB WK	SP	3	1	3	-	-	-	-	-	-	-	-	-	++	-	-	-	-	+	++	-	+	-	n/a	n/a	n/a	-	+	n/a	Rhabditophanes sp.	negative	Giardia +	2	0	0	1	1	0	0	0	0	1	1	0	0
Cheetah	Acinonyx jubatus	Felidae	15	ZB G3	SP	2	0	0	-	-	-	-	-	-	-	-	-	-	-	-	-	-	-	-	-	-	-	n/a	n/a	n/a	n/a	-	n/a		Toxascaris 3.25+ and Toxascaris 3+ & Aeurlostrongylus and Toxascaris 3+ & Heterakis 2+	Toxocara cati 1+ and negative	5	1	4	0	0	0	0	0	0	0	1	0	0
Snowleopard	Panthera uncia	Felidae	15	ZB ScLeo	SP	3	0	0	-	-	-	-	-	-	-	-	-	-	-	-	-	-	-	-	-	-	-	n/a	n/a	n/a	n/a	n/a	n/a		negative	Isospora 3+	2	0	0	1	2	0	0	1	1	1	1	0	0
Leopard	Panthera pardus	Felidae	10	DH Leo	SP	3	0	0	-	-	-	-	-	-	-	-	-	-	-	-	-	-	-	-	-	-	-	n/a	n/a	n/a	n/a	n/a	n/a		negative	negative	2	0	0	0	0	1	2	0	0	1	0	0	0
Cheetah	Acinonyx jubatus	Felidae	15	ZB GS	SP	1	0	0	-	-	-	-	-	-	-	-	-	-	-	-	-	-	-	-	-	-	-	n/a	n/a	n/a	n/a	-	n/a		Toxascaris 3.25+ and Toxascaris 3+ & Aeurlostrongylus and Toxascaris 3+ & Heterakis 2+	Toxocara cati 1+ bzw. negative	2	0	0	0	0	0	0	0	0	1	0	0	0
Lion	Panthera leo	Felidae	15	ZB Lö	SP	2	0	0	-	-	-	-	-	-	-	-	-	-	-	-	-	-	-	-	-	-	-	n/a	n/a	n/a	n/a	-	n/a		negative	Toxocara cati 4+, Isospora 2+, ZN1	2	0	0	1	2	0	0	0	0	0	1	0	0
European Wildcat	Felis silvestris	Felidae	16	LE WK	EP	3	1	1	-	-	-	-	-	-	-	-	-	-	-	-	-	-	-	-	-	+	-	n/a	n/a	n/a	n/a	-	n/a	Mastophorus spp. (Mice and rat parasite)	not participated	ZN2	1	0	0	1	1	0	0	0	0	1	0	0	0
European Wildcat	Felis silvestris	Felidae	10	DH WK	SP	3	1	2	-	-	-	-	-	-	-	-	+	+	-	-	-	-	-	-	-	-	-	n/a	n/a	n/a	n/a	n/a	n/a		had none of this species back then	Toxocara mystax 1+, Giardia +	2	0	0	1	1	1	1	0	0	1	1	0	0
Cheetah	Acinonyx jubatus	Felidae	15	ZB GD	EP	2	1	3	-	-	-	-	-	-	-	-	-	-	+	-	-	-	-	-	-	+	-	+	n/a	n/a	n/a	n/a	n/a	not sequenced	Toxascaris 3.25+ and Toxascaris 3+ & Aeurlostrongylus and Toxascaris 3+ & Heterakis 2+	Toxocara cati 1+ bzw. negative	1	0	0	0	0	0	0	0	0	1	0	0	0
Meerkat	Suricata Suricatta	Herpestidae	3	BP EM	SP	3	1	1	-	-	-	-	-	+	-	-	-	-	-	-	-	-	-	-	-	-	-	n/a	n/a	n/a	n/a	-	n/a		not participated	had none of this species back then	9	1	3	1	6	0	0	1	1	1	1	0	0
Meerkat	Suricata Suricatta	Herpestidae	14	SP EM	SP	1	1	1	-	-	-	-	-	++	-	-	-	-	-	-	-	-	-	-	-	-	-	n/a	n/a	n/a	n/a	n/a	n/a		had none of this species back then	Trichuris 1+	6	1	1	1	4	1	1	1	1	0	1	0	0
Meerkat	Suricata Suricatta	Herpestidae	23	ZZ EM	SP	3	1	1	-	-	-	-	-	+	-	-	-	-	-	-	-	-	-	-	-	-	-	n/a	n/a	n/a	-	n/a	n/a		had none of this species back then	had none of this species back then	23	1	3	1	18	1	2	1	1	1	1	0	0
Meerkat	Suricata Suricatta	Herpestidae	29	WZ EM	SP	2	1	2	-	-	-	-	-	-	-	-	-	-	-	-	-	+	-	-	-	-	-	n/a	n/a	n/a	n/a	-	n/a		had none of this species back then	Isospora 0.5+, Capillaria spp. 0.5+	19	1	9	1	7	0	0	1	1	1	1	0	0
Meerkat	Suricata Suricatta	Herpestidae	27	KK EM	SP	3	1	3	-	-	-	-	-	+	-	-	-	-	-	+	-	-	-	-	-	-	-	n/a	+	n/a	n/a	n/a	n/a	Nematoden PCR Sequencing not successfull	not participated	negative	12	1	3	1	9	0	0	1	1	0	1	0	0
Meerkat	Suricata Suricatta	Herpestidae	15	ZB EM	SP	2	0	0	-	-	-	-	-	-	-	-	-	-	-	-	-	-	-	-	-	-	-	n/a	n/a	n/a	n/a	-	n/a		Isospora 3.5+, ZN1	negative	10	0	0	1	10	0	0	1	1	1	1	0	0
Dwarf Mongoose	Helogale parvula	Herpestidae	15	ZB ZM	SP	2	1	2	-	-	-	-	-	-	-	-	-	-	-	-	-	-	-	-	-	-	-	n/a	n/a	n/a	n/a	n/a	n/a		had none of this species back then	negative	2	0	0	1	2	0	0	0	0	1	0	0	0
Hyena	Crocuta crocuta	Hyenidae	23	ZZ Hy	SP	3	0	0	-	-	-	-	-	-	-	-	-	-	-	-	-	-	-	-	-	-	-	n/a	n/a	n/a	n/a	n/a	n/a		had none of this species back then	had none of this species back then	3	0	0	1	1	1	2	0	0	1	0	0	0
European Otter	Lutra lutra	Mustelidae	6	MZ FO	SP	1	0	0	-	-	-	-	-	-	-	-	-	-	-	-	-	-	-	-	-	-	-	n/a	n/a	n/a	n/a	n/a	n/a		unclear if AO or FO; negative	negative	4	1	2	1	2	0	0	0	0	1	1	0	0
Asian Small Claw Otter	Aonyx cinereus	Mustelidae	6	MZ AO	SP	1	0	0	-	-	-	-	-	-	-	-	-	-	-	-	-	-	-	-	-	-	-	n/a	n/a	n/a	n/a	n/a	n/a		unclear if AO or FO; negative	negative	3	0	0	1	2	1	1	0	0	1	1	0	0
Striped Skunk	Mephitis mephitis	Mustelidae	1	ZS Sk	SP	1	1	2	-	+	-	-	-	-	-	-	-	-	-	-	+	-	-	-	-	-	-	n/a	n/a	+	n/a	-	n/a	Baylisascaris procyonis	had none of this species back then	had none of this species back then	20	0	0	1	20	0	0	0	0	1	1	0	0
European Otter	Lutra lutra	Mustelidae	21	TG FO	SP	1	0	0	-	-	-	-	-	-	-	-	-	-	-	-	-	-	-	-	-	-	-	n/a	n/a	n/a	n/a	n/a	n/a		had none of this species back then	Capillaria +	5	1	3	1	1	1	1	0	0	1	1	0	0
Asian Small Claw Otter	Aonyx cinereus	Mustelidae	29	WZ AO	SP	2	0	0	-	-	-	-	-	-	-	-	-	-	-	-	-	-	-	-	-	-	-	n/a	n/a	n/a	n/a	n/a	n/a		had none of this species back then	had none of this species back then	2	0	0	1	2	0	0	1	1	1	0	0	0
Ferret	Mustela furo	Mustelidae	14	SP Fe	SP	3	0	0	-	-	-	-	-	-	-	-	-	-	-	-	-	-	-	-	-	-	-	n/a	n/a	n/a	n/a	n/a	n/a		had none of this species back then	had none of this species back then	2	0	0	0	0	1	2	0	0	0	0	0	0
European Otter	Lutra lutra	Mustelidae	2	GA FO	EP	3	0	0	-	-	-	-	-	-	-	-	-	-	-	-	-	-	-	-	-	-	-	n/a	n/a	n/a	n/a	-	n/a		had none of this species back then	had none of this species back then	1	0	0	0	0	1	1	0	0	1	0	0	0
European Badger	Meles meles	Mustelidae	21	TG Da	SP	1	0	0	-	-	-	-	-	-	-	-	-	-	-	-	-	-	-	-	-	-	-	n/a	n/a	n/a	n/a	n/a	n/a		negative	negative	2	0	0	1	2	0	0	0	0	0	0	1	0
Polecat	Mustela putorius	Mustelidae	21	TG Il	SP	1	1	1	-	-	-	-	-	-	-	-	-	-	-	-	-	-	-	-	-	-	+	n/a	n/a	n/a	+	n/a	n/a	not sequenced	had none of this species back then	negative	2	0	0	1	2	0	0	0	0	0	0	0	0
European Otter	Lutra lutra	Mustelidae	24	LB FO	SP	3	1	1	-	-	-	-	-	-	-	-	-	-	-	-	-	-	-	-	-	-	+	n/a	n/a	n/a	+	-	n/a	Lelliotta sp. (Bacteria)	negative	negative	4	1	2	1	2	0	0	0	0	1	1	0	0
Beech Marten	Martes foina	Mustelidae	2	GA Ma	SP	3	1	2	-	-	+	-	-	-	-	-	-	-	-	-	-	-	-	-	-	-	-	n/a	n/a	n/a	-	n/a	n/a		negative	had none of this species back then	2	0	0	1	2	0	0	0	0	0	0	1	0
European Otter	Lutra lutra	Mustelidae	10	DH EO	SP	3	0	0	-	-	-	-	-	-	-	-	-	-	-	-	-	-	-	-	-	-	-	n/a	n/a	n/a	n/a	n/a	n/a		had non of this species back then	negative	2	0	0	1	2	0	0	0	0	1	0	0	0
Asian Small Claw Otter	Aonyx cinereus	Mustelidae	15	ZB ZO	SP	2	0	0	-	-	-	-	-	-	-	-	-	-	-	-	-	-	-	-	-	-	-	n/a	n/a	n/a	n/a	-	n/a		negative	negative	2	0	0	1	2	0	0	0	0	1	0	0	0
Sea Lion	Zalophus californianus	Otariidae	15	ZB SeLö	SP	3	0	0	-	-	-	-	-	-	-	-	-	-	-	-	-	-	-	-	-	-	-	n/a	n/a	n/a	n/a	n/a	n/a		had none of this species back then	negative	4	0	0	1	2	1	2	0	0	0	1	0	0
Red Panda	Ailurus fulgens	Ailuridae	29	WZ RP	SP	2	0	0	-	-	-	-	-	-	-	-	-	-	-	-	-	-	-	-	-	-	-	n/a	n/a	n/a	n/a	-	n/a		had none of this species back then	had none of this species back then	2	0	0	1	2	0	0	0	0	1	0	0	0
Raccoon	Procyon lotor	Procyonidae	10	DH WB/MH	SP	3	1	2	-	-	+	-	-	-	?	-	-	-	-	-	-	-	-	-	-	-	-	n/a	n/a	n/a	n/a	-	n/a		had none of this species back then	ZN3 (together with Raccoon Dog)	2	0	0	1	2	0	0	0	0	1	0	0	0
Raccoon	Procyon lotor	Procyonidae	3	BP WB	SP	1	1	3	-	-	+	-	-	+	-	-	-	-	-	-	-	-	-	-	-	-	-	n/a	n/a	n/a	n/a	n/a	n/a		not participated	Ascaris 2+	4	0	0	1	4	0	0	0	0	1	0	0	0
Raccoon	Procyon lotor	Procyonidae	6	MZ WB	EP	1	0	0	-	-	-	-	-	-	-	-	-	-	-	-	-	-	-	-	-	-	-	n/a	n/a	n/a	n/a	-	n/a		negative	Capillaria 0.5+, Trichuris 0.5+	2	0	0	0	1	2	0	0	0	1	0	0	0
Raccoon	Procyon lotor	Procyonidae	26	PZ WB	SP	1	0	0	-	-	-	-	-	-	-	-	-	-	-	-	-	-	-	-	-	-	-	n/a	n/a	n/a	n/a	n/a	n/a		negative	Ziehl Neelsen 2	5	0	0	1	5	0	0	0	0	1	1	0	0
Raccoon	Procyon lotor	Procyonidae	14	SP WB	SP	1	0	0	-	-	-	-	-	-	-	-	-	-	-	-	-	-	-	-	-	-	-	n/a	n/a	n/a	n/a	n/a	n/a		had none of this species back then	ZN 2	7	0	0	1	7	0	0	0	0	0	1	0	0
Raccoon	Procyon lotor	Procyonidae	32	WH WB	SP	2	0	0	-	-	-	-	-	-	-	-	-	-	-	-	-	-	-	-	-	-	-	n/a	n/a	n/a	n/a	n/a	n/a		not participated	not participated	4	0	0	1	4	0	0	0	0	1	0	0	0
Raccoon	Procyon lotor	Procyonidae	1	ZS WB	SP	2	1	1	-	-	-	-	-	-	-	-	-	-	-	-	-	-	-	-	-	-	+	n/a	n/a	n/a	-	n/a	n/a		negative	negative	2	0	0	1	2	0	0	0	0	1	1	0	0
Raccoon	Procyon lotor	Procyonidae	12	TM WB	SP	3	1	2	-	+	-	-	-	-	-	-	-	-	-	-	-	-	-	-	-	-	-	n/a	n/a	-	n/a	n/a	n/a		not participated	not participated	5	0	0	1	5	0	0	0	0	1	0	0	0
Coatis	Nasua sp.	Procyonidae	22	AM Co	SP	1	0	0	-	-	-	-	-	-	-	-	-	-	-	-	-	-	-	-	-	-	-	n/a	n/a	n/a	n/a	n/a	n/a		had none of this species back then	had none of this species back then	2	0	0	1	2	0	0	0	0	1	1	0	0
Raccoon	Procyon lotor	Procyonidae	22	AM WB	SP	3	1	2	-	-	+	-	-	-	-	-	-	-	-	-	-	-	-	-	-	-	-	n/a	n/a	n/a	n/a	-	n/a		Capillaria 1+	Capillaria 0.5+, ZN1	6	1	2	1	4	0	0	0	0	1	1	0	0
Raccoon	Procyon lotor	Procyonidae	2	GA WB	SP	3	0	0	-	-	-	-	-	-	-	-	-	-	-	-	-	-	-	-	-	-	-	n/a	n/a	n/a	n/a	n/a	n/a		negative	negative	3	0	0	1	3	0	0	0	0	1	1	0	0
Raccoon	Procyon lotor	Procyonidae	11	Pa WB	SP	3	0	0	-	-	-	-	-	-	-	-	-	-	-	-	-	-	-	-	-	-	-	n/a	n/a	n/a	n/a	n/a	n/a		not participated	negative	2	0	0	1	2	0	0	0	0	0	1	0	0
Red Panda	Ailurus fulgens	Ailuridae	23	ZZ RP T	EP	3	0	0	-	-	-	-	-	-	-	-	-	-	-	-	-	-	-	-	-	-	-	n/a	n/a	n/a	n/a	n/a	n/a		Crenosoma +	Crenosoma sp. & Metastrongylus sp.	1	0	0	1	1	0	0	0	0	1	0	0	0
Red Panda	Ailurus fulgens	Ailuridae	23	ZZ RP X	EP	3	0	0	-	-	-	-	-	-	-	-	-	-	-	-	-	-	-	-	-	-	-	n/a	n/a	n/a	n/a	n/a	n/a		Crenosoma +	Crenosoma sp. & Metastrongylus sp.	1	1	1	0	0	0	0	0	0	1	0	0	0
Raccoon	Procyon lotor	Procyonidae	7	TB WB	SP	1	0	0	-	-	-	-	-	-	-	-	-	-	-	-	-	-	-	-	-	-	-	n/a	n/a	n/a	n/a	-	n/a		negative	Ascaris 2+	3	0	0	1	3	0	0	0	0	0	0	0	0
Syrian Brown Bear	Ursus arctos syriacus	Ursidae	1	ZS Bä	SP	3	1	2	-	+	+	-	-	-	-	-	-	-	-	-	-	-	-	-	-	-	-	n/a	n/a	-	n/a	n/a	n/a	Naganishia sp. (fungi)/Ascaris transfuga (bei Nematoden PCR für Capillaria von Powers 2009)	negative	negative and Ascaris 2+ & Capillaria spp. 2+	2	0	0	1	2	0	0	0	0	1	0	0	0
Eurasian Brown Bear	Ursus arctos horribilis	Ursidae	8	AB A	EP	3	0	0	-	-	-	-	-	-	-	-	-	-	-	-	-	-	-	-	-	-	-	n/a	n/a	n/a	n/a	n/a	n/a		not participated	not participated	4	0	0	1	4	0	0	0	0	0	1	0	0
Eurasian Brown Bear	Ursus arctos horribilis	Ursidae	8	AB J	EP	3	0	0	-	-	-	-	-	-	-	-	-	-	-	-	-	-	-	-	-	-	-	n/a	n/a	n/a	n/a	n/a	n/a		not participated	not participated	4	0	0	1	4	0	0	0	0	0	1	0	0
Eurasian Brown Bear	Ursus arctos horribilis	Ursidae	8	AB M	EP	3	0	0	-	-	-	-	-	-	-	-	-	-	-	-	-	-	-	-	-	-	-	n/a	n/a	n/a	n/a	n/a	n/a		not participated	not participated	4	0	0	1	4	0	0	0	0	0	1	0	0
Eurasian Brown Bear	Ursus arctos horribilis	Ursidae	8	AB S	EP	3	0	0	-	-	-	-	-	-	-	-	-	-	-	-	-	-	-	-	-	-	-	n/a	n/a	n/a	n/a	n/a	n/a		not participated	not participated	4	0	0	1	4	0	0	0	0	0	1	0	0
Syrian Brown Bear	Ursus arctos syriacus	Ursidae	21	TG Bä	EP	1	0	0	-	-	-	-	-	-	-	-	-	-	-	-	-	-	-	-	-	-	-	n/a	n/a	n/a	n/a	n/a	n/a		Crenasoma, Capillaria, Isospora, Ancylostoma/Uncinaria	Ascaris, Crenasoma +	1	0	0	1	1	0	0	0	0	0	1	0	0
Eurasian Brown Bear	Ursus arctos horribilis	Ursidae	24	LB Bä	SP	3	0	0	-	-	-	-	-	-	-	-	-	-	-	-	-	-	-	-	-	-	-	n/a	n/a	n/a	n/a	n/a	n/a		Crenosoma, Anc/Unc 2+, Trichuris 2+, Heterakis 2+, Isospora 2+	negative	2	0	0	1	1	1	1	0	0	1	1	0	0
Spectacled Bear	Tremarctos ornatus	Ursidae	23	ZZ BB	SP	3	1	1	-	-	-	-	-	-	-	-	-	-	-	-	-	-	-	-	-	+	-	n/a	n/a	n/a	n/a	n/a	n/a		Isospora 2+	negative	2	0	0	1	2	0	0	0	0	1	1	0	0
Eurasian Brown Bear	Ursus arctos horribilis	Ursidae	10	DH EB	SP	3	0	0	-	-	-	-	-	-	-	-	-	-	-	-	-	-	-	-	-	-	-	n/a	n/a	n/a	n/a	n/a	n/a		Isospora 1+ or not tested	had none of this species back then	3	0	0	1	3	0	0	0	0	1	1	0	0
Ussuri Brown Bear	Ursus arctos lasiotus	Ursidae	10	DH UB	SP	3	0	0	-	-	-	-	-	-	-	-	-	-	-	-	-	-	-	-	-	-	-	n/a	n/a	n/a	n/a	n/a	n/a		Isospora 1+ or not tested	Crenasoma +	2	0	0	1	2	0	0	0	0	0	0	0	0
Fossa	Cryptoprocta ferox	Viverridae	3	BP Fo1	EP	3	0	0	-	-	-	-	-	-	-	-	-	-	-	-	-	-	-	-	-	-	-	n/a	n/a	n/a	n/a	n/a	n/a		not participated	had none of this species back then	1	0	0	1	1	0	0	0	0	1	0	0	0
Fossa	Cryptoprocta ferox	Viverridae	3	BP Fo2	EP	3	0	0	-	-	-	-	-	-	-	-	-	-	-	-	-	-	-	-	-	-	-	n/a	n/a	n/a	n/a	n/a	n/a		not participated	had none of this species back then	1	0	0	1	1	0	0	0	0	1	0	0	0
Genet	Viverra genetta	Viverridae	3	BP GK	EP	3	1	1	-	-	-	-	-	+	-	-	-	-	-	-	-	-	-	-	-	-	-	n/a	n/a	n/a	n/a	n/a	n/a		not participated	had none of this species back then	1	0	0	0	0	1	1	0	0	1	0	0	0
[truncated: 73 more columns]
