# Supplementary material for: Endoparasites in carnivores in Swiss zoological institutions between 2009 and 2024: evaluation of risk factors and deworming strategies
Source: Int J Parasitol Parasites Wildl. 2026 Jan 27;29:101199. doi: 10.1016/j.ijppaw.2026.101199 (PMC12886546; doi:10.1016/j.ijppaw.2026.101199)
Supplement: Multimedia component 2 [file mmc2.xlsx]

## Sheet: Clinical signs_risk factors
	Animals presenting clinical signs
	Number of samples from which information on clinical signs were collected: 150 (2018 and 2024)
	Number of samples from animals with clinical signs: 16
	Number of samples from animals without clinical signs: 134
	Species_english	Species	Family	Zoo_ID	Sample_ID	Year	Parasitological results	Clinical signs	Potential association bw. parasitological results and clinical signs
1	Raccoon	Procyon lotor	Procyonidae	9	9 Rac	2018	Cryptosporidium 2+	emaciation/reduced BCS	Yes
2	European Wild Cat	Felis silvestris	Felidae	16	16 WK	2018	Cryptosporidium 2+	Nasal discharge	No
3	European Badger	Meles meles	Mustelidae	13	13 Da	2018	Capillaria spp., Cryptosporidium 1+	emaciation/reduced BCS	Yes
4	Red Fox	Vulpes vulpes	Canidae	13	13 Fu	2018	Ancylostoma, T. canis, Cystoisospora, Capillaria spp., A. vasorum, Cryptosporidium 2+	emaciation/reduced BCS	Yes
5	Snowleopard	Panthera uncia	Felidae	1	1 Sleo	2018	T. leonina,	mild diarrhea	Yes
6	European Wolf	Canis lupus lupus	Canidae	25	25 Wo	2018	Ancylostoma, Capillaria spp., A. vasorum,	mild diarrhea	Yes
7	Tiger	Panthera tigris	Felidae	29	29 Ti Vi	2018	T. cati	mild diarrhea	Yes
8	Asian Leopard Cat	Prionailurus bengalensis	Felidae	31	31 Bengal Pa	2018	negative	mild diarrhea	No
9	Fossa	Cryptoprocta ferox	Viverridae	3	BP Fo1	2024	negative	Diarrhea coming and going	No
10	Fossa	Cryptoprocta ferox	Viverridae	3	BP Fo2	2024	negative	Diarrhea coming and going	No
11	Serval	Leptailurus serval serval	Felidae	3	BP Se1	2024	negative	Diarrhea	No
12	Serval	Leptailurus serval serval	Felidae	3	BP Se2	2024	negative	Diarrhea	No
13	Polar Fox	Vulpes lagopus	Canidae	10	DH Fu	2024	C. boehmi	Coughing & choking	Yes
14	European Otter	Lutra lutra	Mustelidae	6	MZ FO	2024	negative	Diarrhea	No
15	Cheetah	Acinonyx jubatus	Felidae	15	ZB G3	2024	negative	Diarrhea, Campylobacter +	No
16	Snowleopard	Panthera uncia	Felidae	15	ZB ScLeo	2024	negative	emaciation; Urease test +	No
	CALCULATION OF ODDS RATIOS
	Positive parasitological findings/presence of clinical signs
	2018	clinical signs	no clinical signs	tot		% positive
	positive	7	12	15		46.6667	Odds ratio	8.1667
	negative	1	14	19		5.26316	95 % CI:	0.8758 to 76.1540
	tot	8	26	34			z statistic	1.844
	Odds ratio	8.16667					Significance level	P = 0.0652
	2024	clinical signs	no clinical signs			% positive
	positive	2	48	50		4	Odds ratio	0.4167
	negative	6	60	66		9.09091	95 % CI:	0.0804 to 2.1582
	Tot	8	108	116			z statistic	1.043
	Odds ratio	0.416667					Significance level	P = 0.2968
	tot 2018 + 2024	clinical signs	no clinical signs			% positive
	positive	9	60	69		13.0435	Odds ratio	1.5857
	negative	7	74	81		8.64198	95 % CI:	0.5578 to 4.5079
	Tot	16	134	150			z statistic	0.865
	Odds ratio	1.58571					Significance level	P = 0.3871
	2024
	On-site slaughtering/positive parasitological findings
	on-site slaughering, no of zoos/wildlife parks n=11
	no. of samples from zoos/wildlife pars with self-slaughtering = 30
		parasitologically positive	parasitologically negative			% positive
	yes	9	21	30		30	Odds ratio	0.4704
	no	41	45	86		47.6744	95 % CI:	0.1935 to 1.1433
	tot	50	66	116			z statistic	1.664
	Odds ratio	0.470383					Significance level	P = 0.0960
	Spring water/positive parasitological findings
	spring-water zoos/wildlife parks = 10
	no. of samples from zoos/wildlife parks with spring water = 21
		parasitologically positive	parasitologically negative			% positive
	yes	9	12	21		42.8571	Odds ratio	0.9878
	no	41	54	95		43.1579	95 % CI:	0.3802 to 2.5667
	tot	50	66	116			z statistic	0.025
	Odds ratio	0.987805					Significance level	P = 0.9799
	Catching preys (birds, rats, mice, slugs)/positive parasitological findings
	observation of animal(s) catching birds, rats, mice or slugs = 39
		parasitologically positive	parasitologically negative			% positive
	yes	22	17	39		56.4103	Odds ratio	2.2647
	no	28	49	77		36.3636	95 % CI:	1.0330 to 4.9651
	tot	50	66	116			z statistic	2.041
	Odds ratio	2.26471					Significance level	P = 0.0412
	Observation of slugs in enclosures/positive parasitological findings
	observation of slugs in enclosures of 102 samples
		parasitologically positive	parasitologically negative			% positive
	yes	41	61	102		40.1961	Odds ratio	0.3734
	no	9	5	14		64.2857	95 % CI:	0.1167 to 1.1943
	tot	50	66	116			z statistic	1.661
	Odds ratio	0.373406					Significance level	P = 0.0968
	Observation of mice in enclosures/positive parasitological findings
	observation of mice in enclosures of 109 samples
	mice	parasitologically positive	parasitologically negative			% positive
	yes	47	62	109		43.1193	Odds ratio	1.0108
	no	3	4	7		42.8571	95 % CI:	0.2158 to 4.7347
	tot	50	66	116			z statistic	0.014
	Odds ratio	1.01075					Significance level	P = 0.9892

## Sheet: Parasitic management_paras pos.
Parasitologically positive, overview
	Infected	not infected	Total		% infected	95% Lower	95% Upper		not infected %
2009	70	70	140		50	41.439	58.561		50
2018	78	71	149		52.349	44.0175	60.5852		47.651
2024	50	66	116		43.1034	33.9439	52.6237		56.8966
Total	198	207	405		48.8889	43.9207	53.8735		51.1111
Infected with HELMINTHS	Infected	not infected	Total		% infected				not infected %
2018	57	80	137		41.6058	33.2517	50.331		58.3942
2024	41	75	116		35.3448	26.6949	44.7629		64.6552
DEWORMING MANAGEMENT
Parasitologically positive (ALL PARASITES)/parasitic management
	1	2	3	4	5
Strategy	Nothing	Deworming < 4x/a	Deworming at least 4x/a	Fecal sampling & deworm <4/a	Fecal sampling & deworm 4x/a	total samples
2018 Total (149)	12	40	4	63	18	137
2028 Infected (all parasites)	9	18	3	26	13	69
2018 not Infected	3	22	1	37	5	68
2018 no info	12
2024 Total (116)	3	35	6	47	25	116
2024 infected (all parasites)	3	13	5	23	8	52
2024 not infected	0	22	1	24	17	64
Calculation of OR
Adopting targeted anthelmintic treatments following paras. examination/parasitologically positive (ALL PARASITES)
2018	Infected	not infected	Total	% positive	2024	Infected	not infected	Total	% positive				2018 & 2024	Infected	not infected	Total	% positive
Not following rules (1, 2, 3, 4)	56	63	119	47.0588	Not following rules (1, 2, 3, 4)	83	8	91	91.2088				Not following rules (1, 2, 3, 4)	139	71	210	66.1905
Following rules (5)	13	5	18	13.1387	Following rules (5)	8	17	25	32				Following rules (5)	21	22	43	16.996
Total	69	68	137		Total	52	64	116					Total	121	132	253
Odds ratio	0.34188				Odds ratio	22.0469							Odds ratio	2.05097
Parasitologically positive (HELMINTHS)/parasitic management
	1	2	3	4	5
Strategy	Nothing	Deworming < 4x/a	Deworming at least 4x/a	Fecal sampling & deworm <4/a	Fecal sampling & deworm 4x/a	total samples
2018 Total (149)	12	40	4	63	18	137
2028 Infected with helminths	8	15	3	22	9	57
2018 not infected with helminths	4	25	1	41	9	80
2018 no info on strategy	12
2024 Total (116)	3	35	6	47	25	116
2024 infected with helminths	2	13	4	15	7	41
2024 not infected with helminths	1	22	2	32	18	75
Calculation of OR
Adopting targeted anthelmintic treatments following paras. examination/parasitologically positive (HELMINTHS)
2018	Infected with helminths	not infected with helminths	Total	%	2024	Infected with helminths	not infected with helminths	Total	% inf vs. total				2018 & 2024	Infected with helminths	not infected with helminths	Total	%
Not following rules (categories 1, 2, 3, 4)	48	71	119	40.3361	Not following rules (1, 2, 3, 4)	34	57	91	37.3626				Not following rules (1, 2, 3, 4)	82	128	210	39.0476
Following rules (cat. 5)	9	9	18	50	Following rules (5)	7	18	25	28				Following rules (5)	16	27	43	16.996
Total	57	80	137		Total			116					Total	57	80	253
Odds ratio	0.676056				Odds ratio	1.53383							Odds ratio	1.08105
	1	2	3	4	5
Strategy	Nothing	Deworming < 4x/a	Deworming at least 4x/a	Fecal sampling & deworm <4/a		total samples							MedCalc Software Ltd. Odds ratio. https://www.medcalc.org/en/calc/odds_ratio.php (Version 23.3.7; accessed September 27, 2025)
2018 Total (149)	12	40	4	63	18	137
2018 Infected with helminths	8	15	3	22	9	57							The odds ratio (OR), its standard error and 95% confidence interval are calculated according to Altman, 1991.						Altman DG (1991) Practical statistics for medical research. London: Chapman and Hall.
2018 not infected with helminths	4	25	1	41	9	80							The odds ratio is given by
2018 no info on strategy	12												OR=a x d / b x c
2024 Total	3	35	6	47	25	116							OR= a/b	a	c
2024 infected with helminths	2	13	4	15	7	41							c/d	b	d
2024 not infected with helminths	1	22	2	32	18	75
													If P is less than 0.05 it can be concluded that the odds ratio is significantly different from 1 and that the odds in one group are significantly higher than in the other.
Calculation of OR
Adopting a deworming strategy/parasitologically positive (HELMINTHS)
2018	Infected with helminths	not infected with helminths	Total	%				2024	Infected with helminths	not infected with helminths	Total	% inf vs. total				2018 & 2024	Infected with helminths	not infected with helminths	Total	%		Odds ratio	3.4091
No deworming, no examinations (cat 1)	8	4	12	66.6667	Odds ratio	3.102		No deworming (1)	2	1	3	66.6667	Odds ratio	3.7949		No deworming (1)	10	5	15	66.6667		95 % CI:	1.1288 to 10.2962
(targeted) deworming (2, 3, 4, 5)	49	76	125	39.2	95 % CI:	0.8863 to 10.8577		Deworming (2, 3, 4, 5)	39	74	113	34.5133	95 % CI:	0.3335 to 43.1757		Deworming (2, 3, 4, 5)	88	150	238	36.9748		z statistic	2.175
Total	57	80	137		z statistic	1.771		Total			116		z statistic	1.075		Total	57	80	253			Significance level	P = 0.0296
Odds ratio	3.10204				Significance level	P = 0.0765		Odds ratio	3.79487				Significance level	P = 0.2824		Odds ratio	3.40909
Calculation of OR
Deworming (independent of frequency) vs. targeted deworming following parasitological examination (independent of frequency)/parasitologically positive (HELMINTHS)
2018	Infected with helminths	not infected with helminths	Total	%				2024	Infected with helminths	not infected with helminths	Total	% inf vs. total				2018 & 2024	Infected with helminths	not infected with helminths	Total	%		Odds ratio	1.3208
Deworming (2,3)	18	26	44	40.9091	Odds ratio	1.1166		Deworming (2,3)	17	24	41	41.4634	Odds ratio	1.6098		Deworming (2,3)	35	50	85	41.1765		95 % CI:	0.7655 to 2.2788
Faecal sampling & deworming (4,5)	31	50	81	38.2716	95 % CI:	0.5277 to 2.3630		Faecal sampling & deworming (4,5)	22	50	72	30.5556	95 % CI:	0.7245 to 3.5772		Faecal sampling & deworming (4,5)	53	100	153	34.6405		z statistic	1
Total	57	80	125		z statistic	0.288		Total			113		z statistic	1.169		Total	57	80	238			Significance level	P = 0.3174
Odds ratio	1.11663				Significance level	P = 0.7730		Odds ratio	1.60985				Significance level	P = 0.2425		Odds ratio	1.32075
Calculation of OR
Deworming at least 4x/y OR adopting targeted anthelmintic treatments following paras. examination/parasitologically positive (HELMINTHS)
2018	Infected with helminths	not infected with helminths	Total	%				2024	Infected with helminths	not infected with helminths	Total	% inf vs. total	Odds ratio	0.9917		2018 & 2024	Infected with helminths	not infected with helminths	Total	%		Odds ratio	0.7826
No management or deworming less than 4x/y or targeted deworming less than 4x/y (categories 1, 2, 4)	45	70	115	39.1304	Odds ratio	0.5357		Not following rules (1, 2, 4)	30	55	85	35.2941	95 % CI:	0.4198 to 2.3431		Not following rules (1, 2, 4)	75	125	200	37.5		95 % CI:	0.4235 to 1.4462
Deworming at least 4x/y or targeted deworming based on parasitol. Examination at least 4x/y (cat 3, 5)	12	10	22	54.5455	95 % CI:	0.2137 to 1.3429		Following rules (3, 5)	11	20	31	35.4839	z statistic	0.019		Following rules (3, 5)	23	30	53	43.3962		z statistic	0.782
Total	57	80	137		z statistic	1.331		Total			116		Significance level	P = 0.9849		Total	57	80	253			Significance level	P = 0.4340
Odds ratio	0.535714				Significance level	P = 0.1831		Odds ratio	0.991736							Odds ratio	0.782609

## Sheet: Deworming data_2024 overview
Zoo_ID	Sample_ID	Infected (0: No; 1: Yes)	Not infected (0), Protozoa (1), Helminths (2), Both P & H (3)	Deworming catergory	Deworming_in_detail
3	BP EM	1	1	1	nothing so far, will get to it, treated before coming here
3	BP WK	1	2	1	nothing so far, will get to it, treated before coming here
3	BP WK	1	2	1	nothing so far, will get to it, treated before coming here
3	BP WB	1	3	1	nothing so far, will get to it, treated before coming here
3	BP Fo1	0	0	2	in November & December last, collective atm, Milbemax, in future with faeces sampling
3	BP Fo2	0	0	2	in November & December last, collective atm, Milbemax, in future with faeces sampling
3	BP Se1	0	0	2	in November & December last, collective atm, Milbemax; in future with faeces sampling
3	BP Se2	0	0	2	in November & December last, collective atm, Milbemax; in future with faeces sampling
6	MZ FO	0	0	2	1-2x/a deworming, no fecal sample
6	MZ AO	0	0	2	1-2x/a deworming, no fecal sample
6	MZ WB	0	0	2	1-2x/a deworming, no fecal sample
26	PZ WB	0	0	2	1-2x per winter Virbamec given individually after 1-2d fastening
14	SP BT	0	0	2	2x/a deworming, fecal samples randomly sampled or when symptomatic, medication used are rotated, when new animals arrive then dewormed before arrival
14	SP Ca	0	0	2	2x/a deworming, fecal samples randomly sampled or when symptomatic, medication used are rotated, when new animals arrive then dewormed before arrival
14	SP Ca	0	0	2	2x/a deworming, fecal samples randomly sampled or when symptomatic, medication used are rotated, when new animals arrive then dewormed before arrival
14	SP Fe	0	0	2	2x/a deworming, fecal samples randomly sampled or when symptomatic, medication used are rotated, when new animals arrive then dewormed before arrival
14	SP Leo	0	0	2	2x/a deworming, fecal samples randomly sampled or when symptomatic, medication used are rotated, when new animals arrive then dewormed before arrival
14	SP Leo	0	0	2	2x/a deworming, fecal samples randomly sampled or when symptomatic, medication used are rotated, when new animals arrive then dewormed before arrival
14	SP Lö	0	0	2	2x/a deworming, fecal samples randomly sampled or when symptomatic, medication used are rotated, when new animals arrive then dewormed before arrival
14	SP Lu	0	0	2	2x/a deworming, fecal samples randomly sampled or when symptomatic, medication used are rotated, when new animals arrive then dewormed before arrival
14	SP WB	0	0	2	2x/a deworming, fecal samples randomly sampled or when symptomatic, medication used are rotated, when new animals arrive then dewormed before arrival
14	SP Wo	0	0	2	2x/a deworming, fecal samples randomly sampled or when symptomatic, medication used are rotated, when new animals arrive then dewormed before arrival
14	SP WT	0	0	2	2x/a deworming, fecal samples randomly sampled or when symptomatic, medication used are rotated, when new animals arrive then dewormed before arrival
32	WH WB	0	0	2	about 2x/a dewormed whenworms seen in feces
1	ZS Fu	0	0	2	2x/a deworming, no fecal sample
1	ZS Lu	0	0	2	2x/a deworming, no fecal sample
1	ZS Se	0	0	2	2x/a deworming, no fecal sample
1	ZS Ti	0	0	2	2x/a deworming, no fecal sample
1	ZS WB	1	1	2	2x/a deworming, no fecal sample
14	SP EM	1	1	2	2x/a deworming, fecal samples randomly sampled or when symptomatic, medication used are rotated, when new animals arrive then dewormed before arrival
3	BP GK	1	1	2	Milbemax once a year in spring
3	BP Lu	1	2	2	in November & December last, collective atm, Milbemax, in future with faeces samepling
6	MZ MH	1	2	2	1-2x/a deworming, no fecal sample
12	TM WB	1	2	2	about 1x/a dewormed whenworms seen in feces
1	ZS Bä	1	2	2	2x/a deworming, no fecal sample
1	ZS Sk	1	2	2	2x/a deworming, no fecal sample
1	ZS Sleo m	1	2	2	2x/a deworming, no fecal sample
1	ZS Wo	1	2	2	2x/a dewormed, without feces sampling
1	ZS Lö	1	3	2	2x/a deworming, no fecal sample
1	ZS Sleo f	1	3	2	2x/a deworming, no fecal sample
6	MZ Lu	1	3	2	1-2x/a deworming, no fecal sample
22	AM Co	0	0	3	4x/a Panacur, no beforehand testing
22	AM Lö 1 (Cleo & Alex) Grupo 1	1	1	3	4x/a treatment, no sampling beforehand, Flubenol
22	AM Lö 2 (Aaron & Anubi)	1	2	3	4x/a treatment, no sampling beforehand, Flubenol
22	AM SL D	1	2	3	4x/a treatment, no sampling beforehand, Flubenol
22	AM SL S	1	2	3	4x/a treatment, no sampling beforehand, Flubenol
22	AM WB	1	2	3	4x/a Panacur, no beforehand testing
8	AB A	0	0	4	2x/a feces sampeled, so far all negative, if + then treated, sampled after treatment
8	AB J	0	0	4	2x/a feces sampeled, so far all negative, if + then treated, sampled after treatment
8	AB M	0	0	4	2x/a feces sampeled, so far all negative, if + then treated, sampled after treatment
8	AB S	0	0	4	2x/a feces sampeled, so far all negative, if + then treated, sampled after treatment
2	GA FO	0	0	4	2-3x/a fecal sample, dewormed if positive
2	GA Lu	0	0	4	2-3x/a fecal sample, dewormed if positive
2	GA WB	0	0	4	2-3x/a fecal sample, dewormed if positive
2	GA Wo	0	0	4	2-3x/a fecal sample, dewormed if positive
11	Pa WB	0	0	4	Feces sampeled when symptoms, then dewormed when positive & problematic parasites, then checked after; Cage get cleaned
26	PZ Lö	0	0	4	1x per year feces sampeled, so far all negative
21	TG Bä	0	0	4	3x/a feces samples for sed/flot only, dewormed when positive, control if worked
21	TG Da	0	0	4	3-4x/a feces samples für sed/flot and Baermann, dewormed if +, controlled after
21	TG FO	0	0	4	1x/a feces sampled for Sed/Flot, dewormed when +, control if worked
21	TG Fu	0	0	4	3x/a feces sample, dewormed if positive, controlled after
21	TG Wo	0	0	4	3x/a feces sample for sed/flot, deworming when +, control if worked
24	LB Bä	0	0	4	feces samples 1x/a, if possible single sample, dewormed if needed, individually deworming possible
24	LB RF	0	0	4	feces samples 1x/a, if possible single sample, dewormed if needed, individually deworming possible
29	WZ AO	0	0	4	2x/a fecal sample, dewormed when positive
29	WZ RP	0	0	4	2x/a fecal sample, dewormed when positive
29	WZ Ti	0	0	4	2x/a fecal sample, dewormed when positive
25	WB Lu	0	0	4	2x/a fecal sample (spring & autumn), dewormed if needed, will test afterwards to see if it worked
23	ZZ Hy	0	0	4	Faeces check, deworming depending on results
23	ZZ RP T	0	0	4	Faeces check, deworming depending on results
23	ZZ RP X	0	0	4	Faeces check, deworming depending on results
23	ZZ BB	1	1	4	Faeces check, deworming depending on results
21	TG Il	1	1	4	2x/a feces sampled for sed/flot, dewormed if positive, controlled after
24	LB FO	1	1	4	feces samples 1x/a, if possible single sample, dewormed if needed, individually deworming possible
28	PP WK	1	1	4	1x/a fecal sampling, deworming when necessary
25	WB Wo	1	1	4	2x/a fecal sample (spring & autumn), dewormed if needed, will test afterwards to see if it worked
26	PZ Pu	1	1	4	1 per year feces samples, deworming if positive
16	LE Lu	1	1	4	2/y fecal sample, deworming depending on result
23	ZZ EM	1	1	4	Faeces check, deworming depending on results
2	GA Ma	1	2	4	2-3x/a fecal sample, dewormed if positive
2	GA RF	1	2	4	2-3x/a fecal sample, dewormed if positive
2	GA WK	1	2	4	2-3x/a fecal sample, dewormed if positive
21	TG Lu	1	2	4	3x/a feces sample, only sed/flot,
16	LE Wo	1	2	4	2x/a feces samples, dewormed when positive
24	LB Lu S	1	2	4	feces samples 1x/a, if possible single sample, dewormed if needed, individually deworming possible
24	LB Lu Z	1	2	4	feces samples 1x/a, if possible single sample, dewormed if needed, individually deworming possible
24	LB Wo	1	2	4	feces samples 1x/a, if possible single sample, dewormed if possible; usually dewormed when anyways medical intervention needed and animal gets caught; fecal sample 10d after deworming to see if worked
29	WZ EM	1	2	4	2x/a fecal sample, dewormed when positive
29	WZ Fe	1	2	4	2x/a fecal sample, dewormed when positive
29	WZ Lö	1	2	4	2x/a fecal sample, dewormed when positive
28	PP Lu	1	2	4	1x/a fecal sample and deworming if necessary
27	KK GE	1	3	4	once a year faeces samples, when positive dewormed
24	LB WK	1	3	4	feces samples 1x/a, if possible single sample, dewormed if needed, individually deworming possible
27	KK EM	1	3	4	once a year faeces samples, when positive dewormed
15	ZB G3	0	0	5	high risk: 6x/a fecal sampling, deworming if positive
15	ZB ScLeo	0	0	5	Moderate risk: fecal sample 4x/a, deworming if positive
10	DH EB	0	0	5	risk assesments based feces sampeling (low risk - 2x/a), dewormed when +, controlled after
10	DH EO	0	0	5	risk assesments based feces sampeling (low risk - 2x/a), dewormed when +, controlled after
10	DH Leo	0	0	5	risk assesments based feces sampeling (low risk - 2x/a), dewormed when +, controlled after
10	DH Lu	0	0	5	risk assesments based feces sampeling (low risk - 2x/a), dewormed when +, controlled after
10	DH UB	0	0	5	risk assesments based feces sampeling (low risk - 2x/a), dewormed when +, controlled after
7	TB RF	0	0	5	4x/a fecal sample, deworming depending on result
7	TB WB	0	0	5	4x/a feces samples, dewormed when positive
7	TB Wo	0	0	5	4x/a feces sample, deworming when positive; nothing since arrived this year
16	LE RF	0	0	5	4x/a feces samples, dewormed when positive
15	ZB AWH	0	0	5	Moderate risk: fecal sample 4x/a, deworming if positive
15	ZB EM	0	0	5	Moderate risk: fecal sample 4x/a, deworming if positive
15	ZB GS	0	0	5	high risk: 6x/a fecal sampling, deworming if positive
15	ZB Lö	0	0	5	low risk: fecal sample 1x/a, deworming when positive
15	ZB SeLö	0	0	5	low risk: fecal sample 1x/a, deworming when positive
15	ZB ZO	0	0	5	Moderate risk: fecal sample 4x/a, deworming if positive
10	DH Fu	1	1	5	risk assesments based feces sampeling (high risk - 1x/m), dewormed when +, controlled after
16	LE WK	1	1	5	4x/a feces samples, dewormed when positive
10	DH WB/MH	1	2	5	risk assesments based feces sampeling (high risk - 1x/m), dewormed when +, controlled after
10	DH WB/MH	1	2	5	risk assesments based feces sampeling (high risk - 1x/m), dewormed when +, controlled after
10	DH WK	1	2	5	risk assesments based feces sampeling (medium risk - 4x/a), dewormed when +, controlled after
21	TG WK	1	2	5	4-5x/a Feces sampled für Sed/Flot, deworm when +, controll if worked
15	ZB ZM	1	2	5	Moderate risk: fecal sample 4x/a, deworming if positive
15	ZB GD	1	3	5	high risk: 6x/a fecal sampling, deworming if positive
10	DH Wo	1	3	5	risk assesments based feces sampeling (medium risk - 4x/a), dewormed when +, controlled after; young get dewormed 3x no matter what results (5, 9, 12w mit Fubendazol)

## Sheet: Deworming data 2018 overview
Sample_ID	Infected (0: No; 1: Yes)	Infected (0), Protozoa (1), Helminths (2), P & H both (3)	Deworming category	Deworming_in_detail
17 Ti	0	0	2	without feaces examination 2x/a, Flubenol
30 JC Nala	0	0	2	sporadically
31 Ca Cleo	0	0	2	sporadically
18 aBB Timka	0	0	2	without feaces examination, Milpro/Milbemax 2x/a
1 Fe	0	0	4	with feaces examination 1x/a; 2x/a deworming in summer and winter; Panacur
1 Se	0	0	4	with feaces examination 1x/a; 2x/a deworming in summer and winter; Panacur
1 WB	0	0	4	with feaces examination 1x/a; 2x/a deworming in summer and winter; Panacur
13 Fox young 2	0	0	4	with feaces examination 2x/a; Milbemax
13 Lu	0	0	4	with feaces examination 1x/a; Milbemax
13 Rac	0	0	4	with feaces examination 1x/a; Milbemax
13 ZO	0	0	4	with feaces examination 1x/a; Milbemax
27 Ch	0	0	4	with feaces examination 3-4x/a
21 Da	0	0	4	with feaces examination; Dectomax
1 BB male	0	0	4	with feaces examination 1x/a; 2x/a deworming in summer and winter; Panacur
31 Bengal Pauli	0	0	2	sporadically
24 BB	0	0	1	n/a
24 FO	0	0	1	n/a
9 Wo	0	0	1	n/a
18 Ti Arisha (6)	0	0	2	without feaces examination, Milpro/Milbemax 2x/a
18 Li Elsa (2)	0	0	2	without feaces examination, Milpro/Milbemax 2x/a
18 Li Timba (3)	0	0	2	without feaces examination, Milpro/Milbemax 2x/a
18 Puma fluppi (1)	0	0	2	without feaces examination, Milpro/Milbemax 2x/a
18 Puma Mahar (4)	0	0	2	without feaces examination, Milpro/Milbemax 2x/a
18 Puma Pancho (5)	0	0	2	without feaces examination, Milpro/Milbemax 2x/a
18 Puma Sila (3)	0	0	2	without feaces examination, Milpro/Milbemax 2x/a
18 Ti Amir (5)	0	0	2	without feaces examination, Milpro/Milbemax 2x/a
18 Ti Ishim (2)	0	0	2	without feaces examination, Milpro/Milbemax 2x/a
18 Ti Noah (4)	0	0	2	without feaces examination, Milpro/Milbemax 2x/a
18 Ti Shima (7)	0	0	2	without feaces examination, Milpro/Milbemax 2x/a
18 Ti Thani (1)	0	0	2	without feaces examination, Milpro/Milbemax 2x/a
26 Rac	0	0	2	sporadically
5 Lu Alex & Petruschka	0	0	2	without feaces examination 2x/a
6 Lu	0	0	2	sporadically
6 Ma	0	0	2	sporadically
6 ZO	0	0	2	sporadically
10 Leo	0	0	3	with feaces examination 4x/a; deworming anyway no matter the result
1 Ti	0	0	4	with feaces examination 1x/a; 2x/a deworming in summer and winter; Panacur
11 Coa	0	0	4	with feaces examination when symptoms
11 Kin	0	0	4	with feaces examination when symptoms
11 Rac	0	0	4	sometimes faeces examination when problems
11 Tay	0	0	4	with feaces examination when symptoms
15 EM	0	0	4	with feaces examination 1x/a
15 Malai Bear	0	0	4	with feaces examination 1x/a
15 Slio	0	0	4	with feaces examination 1x/a
15 ZO	0	0	4	with feaces examination 1x/a
2 WB	0	0	4	with feaces examination 1x/a, 2x/a deworming
21 Fox	0	0	4	with feaces examination, Dektomax
21 Rac	0	0	4	with feaces examination
21 Wo	0	0	4	with feaces examination
23 Coa	0	0	4	with feaces examination 1x/a
23 FO	0	0	4	with feaces examination 1x/a
23 Li	0	0	4	with feaces examination 1x/a
23 sBB 0.3.2	0	0	4	with feaces examination 1x/a
23 sBB Appu 1.0	0	0	4	with feaces examination 1x/a
23 Ti	0	0	4	with feaces examination 1x/a
23 Wo	0	0	4	with feaces examination 1x/a
23 ZO1	0	0	4	with feaces examination 1x/a
23 ZO2	0	0	4	with feaces examination 1x/a
25 WK	0	0	4	with feaces examination 3-4x/a
27 EM	0	0	4	with feaces examination 1x/a
27 EM	0	0	4	with feaces examination 1x/a
29 FeFo	0	0	4	with feaces examination 2-4x/a
29 Leo 0.2	0	0	4	with feaces examination 2-4x/a; last in august
29 ZM	0	0	4	with feaces examination 2-4x/a
10 FO	0	0	5	with feaces examination every second week
15 Che Cazembe	0	0	5	with feaces examination every month
15 Che Novi	0	0	5	with feaces examination every month
15 Che Sterling	0	0	5	with feaces examination every month
15 ZM	0	0	5	with feaces examination 4x/a
20 Fe	0	0	n/a	n/a
20 Leo	0	0	n/a	n/a
20 Leo	0	0	n/a	n/a
5 Wo Apollo	1	1	2	without feaces examination 2x/a
11 Oce	1	1	4	sometimes faeces examination when problems
18 Tig Tajna (3)	1	1	2	without feaces examination, Milpro/Milbemax 2x/a
29 leo 1.0	1	1	4	with feaces examination 2-4x/a; last in august
15 Snleo	1	1	5	with feaces examination 4x/a
5 aBB	1	1	2	without feaces examination 2x/a
10 Rac	1	1	5	with feaces examination every second week
10 Rac	1	1	5	with feaces examination every second week
9 Rac	1	1	1	n/a
16 WK	1	1	5	with feaces examination 4x/a
23 Sleo	1	1	4	with feaces examination 1x/a
15 AWH	1	1	5	with feaces examination 4x/a
26 Rac	1	1	n/a	n/a
21 WK	1	1	4	with feaces examination
19 Coa	1	1	n/a	n/a
26 Pum	1	1	n/a	n/a
17 Leo	1	2	2	without feaces examination 2x/a, Flubenol
17 Li	1	2	2	without feaces examination 2x/a, Flubenol
7 Fo	1	2	2	without feaces examination 2x/a
7 Lu	1	2	2	without feaces examination 2x/a
7 Rac	1	2	2	without feaces examination 2x/a
22 Li	1	2	2	without feaces examination 1x/a
1 Li	1	2	4	with feaces examination 1x/a; 2x/a deworming in summer and winter; Panacur
1 BB Suriyah	1	2	4	with feaces examination 1x/a; 2x/a deworming in summer and winter; Panacur
1 BB martine	1	2	4	with feaces examination 1x/a; 2x/a deworming in summer and winter; Panacur
26 Li	1	2	n/a	n/a
1 Sleo	1	2	4	with feaces examination 1x/a; 2x/a deworming in summer and winter; Panacur
25 Wo	1	2	4	with Feaces examination (2x/a)
29 Ti Viktor	1	2	4	with feaces examination 2-4x/a; last in august
24 Ly	1	2	1	n/a
9 EM	1	2	1	n/a
18 Li Jambo (1)	1	2	2	without feaces examination, Milpro/Milbemax 2x/a
18 Li Zumba (4)	1	2	2	without feaces examination, Milpro/Milbemax 2x/a
18 Puma Cheyenne	1	2	2	without feaces examination, Milpro/Milbemax 2x/a
18 Puma Garfield (6)	1	2	2	without feaces examination, Milpro/Milbemax 2x/a
22 Sleo Keira	1	2	2	without feaces examination 1x/a
5 aBB Buba	1	2	2	without feaces examination 2x/a
6 BB	1	2	2	sporadically
6 WB	1	2	2	sporadically
10 BB	1	2	3	with feaces examination 4x/a; deworming anyway no matter the result
1 Lu	1	2	4	with feaces examination 1x/a; 2x/a deworming in summer and winter; Panacur
1 Rac Dog	1	2	4	with feaces examination 1x/a; 2x/a deworming in summer and winter; Panacur
2 Lu	1	2	4	with feaces examination 1x/a, 2x/a deworming
21 BB	1	2	4	with feaces examination
21 Fo	1	2	4	with feaces examination
21 Il	1	2	4	with feaces examination
21 Ly	1	2	4	with feaces examination
21 sMa	1	2	4	with feaces examination
23 RP	1	2	4	with feaces examination 1x/a
25 Ly	1	2	4	with Feaces examination (2x/a)
19 Rac	1	2	n/a	n/a
20 Che	1	2	n/a	n/a
20 Coa	1	2	n/a	n/a
3 WB	1	2	n/a	n/a
24 WK	1	3	1	n/a
24 Wo	1	3	1	n/a
10 WK	1	3	3	with feaces examination 4x/a; deworming anyway no matter the result
15 Che Alima	1	3	5	with feaces examination every month
16 Lu	1	3	5	with feaces examination 1x/M
10 Wo	1	3	3	with feaces examination 3-4x/a; deworming anyway no matter the result
1 PF	1	3	4	with feaces examination 1x/a; 2x/a deworming in summer and winter; Panacur
9 Lu	1	3	1	n/a
2 RF	1	3	4	with feaces examination 1x/a, 2x/a deworming
29 EM	1	3	4	with feaces examination 2-4x/a
10 PF	1	3	5	with feaces examination 4x/a
15 Wo	1	3	5	with feaces examination 4x/a
10 Lu	1	3	5	with feaces examination every second week
3 Lu	1	3	n/a	n/a
13 Fox young 1	1	3	4	with feaces examination 3x/a; milbemax
9 Fu	1	3	1	n/a
9 sMa	1	3	1	n/a
13 Fu	1	3	5	with feaces examination 4x/a; Milbemax or Dectomax)
13 Da	1	3	5	with feaces examination 4x/a; next in February, with Milbemax
22 Rac	1	3	2	without feaces examination 1x/a
16 Fox	1	3	5	with feaces examination 4x/a
24 Fox	1	3	1	n/a
15 Li	1	3	5	with feaces examination 4x/a
1 Wo	1	3	4	with feaces examination 1x/a; 2x/a deworming in summer and winter; Panacur
25 Ly	1	3	4	with feaces examination 3-4x/a

## Sheet: Deworming 2024 details
Species_English	Zoo_ID	Sample_ID	Infected (0: No; 1: Yes)	S/F_Ancylostomatidae	S/F_Baylisascaris_sp	S/F_Capillaria_spp	S/F_Capillaria_aerophilia	S/F_Capillaria_boehmi	S/F_Isospora	S/F_Strongyliden	S/F_Taenia	S/F_Toxascaris	S/F_Toxocara_cati	B_Aelurostrongylus_abstrusus	B_Angiostrongylus_vasorum	B_Baylisascaris	B_Crenosoma	B_Strongyliden	B_Strongyloides	B_Toxocara_cati	Gardia_Antigen_ELISA	ZN_Cryptosporidium	Deworming_strategy (0: No; 1: Yes)	Deworming catergory	Deworming_in_detail
Eurasian Brown Bear	8	AB A	0	-	-	-	-	-	-	-	-	-	-	-	-	-	-	-	-	-	-	-	1	4	2x/a feces sampeled, so far all negative, if + then treated, sampled after treatment
Eurasian Brown Bear	8	AB J	0	-	-	-	-	-	-	-	-	-	-	-	-	-	-	-	-	-	-	-	1	4	2x/a feces sampeled, so far all negative, if + then treated, sampled after treatment
Eurasian Brown Bear	8	AB M	0	-	-	-	-	-	-	-	-	-	-	-	-	-	-	-	-	-	-	-	1	4	2x/a feces sampeled, so far all negative, if + then treated, sampled after treatment
Eurasian Brown Bear	8	AB S	0	-	-	-	-	-	-	-	-	-	-	-	-	-	-	-	-	-	-	-	1	4	2x/a feces sampeled, so far all negative, if + then treated, sampled after treatment
Fossa	3	BP Fo1	0	-	-	-	-	-	-	-	-	-	-	-	-	-	-	-	-	-	-	-	1	2	in November & December last, collective atm, Milbemax, in future with faeces sampling
Fossa	3	BP Fo2	0	-	-	-	-	-	-	-	-	-	-	-	-	-	-	-	-	-	-	-	1	2	in November & December last, collective atm, Milbemax, in future with faeces sampling
Serval	3	BP Se1	0	-	-	-	-	-	-	-	-	-	-	-	-	-	-	-	-	-	-	-	1	2	in November & December last, collective atm, Milbemax; in future with faeces sampling
Serval	3	BP Se2	0	-	-	-	-	-	-	-	-	-	-	-	-	-	-	-	-	-	-	-	1	2	in November & December last, collective atm, Milbemax; in future with faeces sampling
Meerkat	3	BP EM	1	-	-	-	-	-	+	-	-	-	-	-	-	-	-	-	-	-	-	-	0	1	nothing so far, will get to it, treated before coming here
Genet	3	BP GK	1	-	-	-	-	-	+	-	-	-	-	-	-	-	-	-	-	-	-	-	1	2	Milbemax once a year in spring
Lynx	3	BP Lu	1	-	-	-	-	-	-	-	-	+	-	-	-	-	-	-	-	-	-	-	1	2	in November & December last, collective atm, Milbemax, in future with faeces samepling
Raccoon	3	BP WB	1	-	-	+	-	-	+	-	-	-	-	-	-	-	-	-	-	-	-	-	0	1	nothing so far, will get to it, treated before coming here
European Wildcat	3	BP WK	1	-	-	-	-	-	-	-	+	-	-	-	-	-	-	-	-	-	-	-	0	1	nothing so far, will get to it, treated before coming here
Savannah cat	3	BP WK	1	-	-	-	-	-	-	-	+	-	-	-	-	-	-	-	-	-	-	-	0	1	nothing so far, will get to it, treated before coming here
Polar Fox	10	DH Fu	1	-	-	-	-	+	-	-	-	-	-	-	-	-	-	-	-	-	-	-	1	5	risk assesments based feces sampeling (high risk - 1x/m), dewormed when +, controlled after
Eurasian Brown Bear	10	DH EB	0	-	-	-	-	-	-	-	-	-	-	-	-	-	-	-	-	-	-	-	1	5	risk assesments based feces sampeling (low risk - 2x/a), dewormed when +, controlled after
European Otter	10	DH EO	0	-	-	-	-	-	-	-	-	-	-	-	-	-	-	-	-	-	-	-	1	5	risk assesments based feces sampeling (low risk - 2x/a), dewormed when +, controlled after
Leopard	10	DH Leo	0	-	-	-	-	-	-	-	-	-	-	-	-	-	-	-	-	-	-	-	1	5	risk assesments based feces sampeling (low risk - 2x/a), dewormed when +, controlled after
Lynx	10	DH Lu	0	-	-	-	-	-	-	-	-	-	-	-	-	-	-	-	-	-	-	-	1	5	risk assesments based feces sampeling (low risk - 2x/a), dewormed when +, controlled after
Ussuri Brown Bear	10	DH UB	0	-	-	-	-	-	-	-	-	-	-	-	-	-	-	-	-	-	-	-	1	5	risk assesments based feces sampeling (low risk - 2x/a), dewormed when +, controlled after
Raccoon Dog	10	DH WB/MH	1	-	-	+	-	-	-	-	-	-	-	-	-	-	-	-	-	-	-	-	1	5	risk assesments based feces sampeling (high risk - 1x/m), dewormed when +, controlled after
Raccoon	10	DH WB/MH	1	-	-	+	-	-	-	?	-	-	-	-	-	-	-	-	-	-	-	-	1	5	risk assesments based feces sampeling (high risk - 1x/m), dewormed when +, controlled after
European Wildcat	10	DH WK	1	-	-	-	-	-	-	-	-	+	+	-	-	-	-	-	-	-	-	-	1	5	risk assesments based feces sampeling (medium risk - 4x/a), dewormed when +, controlled after
European Wolf	10	DH Wo	1	-	-	-	-	-	-	-	-	+	-	-	-	-	-	-	-	-	-	+	1	5	risk assesments based feces sampeling (medium risk - 4x/a), dewormed when +, controlled after; young get dewormed 3x no matter what results (5, 9, 12w mit Fubendazol)
Meerkat	27	KK EM	1	-	-	-	-	-	+	-	-	-	-	-	+	-	-	-	-	-	-	-	1	4	once a year faeces samples, when positive dewormed
Cheetah	27	KK GE	1	-	-	-	+	-	+	-	-	-	-	-	-	-	-	-	-	-	+	-	1	4	once a year faeces samples, when positive dewormed
European Otter	2	GA FO	0	-	-	-	-	-	-	-	-	-	-	-	-	-	-	-	-	-	-	-	1	4	2-3x/a fecal sample, dewormed if positive
Lynx	2	GA Lu	0	-	-	-	-	-	-	-	-	-	-	-	-	-	-	-	-	-	-	-	1	4	2-3x/a fecal sample, dewormed if positive
Beech Marten	2	GA Ma	1	-	-	+	-	-	-	-	-	-	-	-	-	-	-	-	-	-	-	-	1	4	2-3x/a fecal sample, dewormed if positive
Red Fox	2	GA RF	1	-	-	-	-	-	-	-	-	-	-	-	++	-	-	-	-	-	-	-	1	4	2-3x/a fecal sample, dewormed if positive
Raccoon	2	GA WB	0	-	-	-	-	-	-	-	-	-	-	-	-	-	-	-	-	-	-	-	1	4	2-3x/a fecal sample, dewormed if positive
European Wildcat	2	GA WK	1	-	-	-	-	-	-	-	-	-	+	-	-	-	-	-	-	-	-	-	1	4	2-3x/a fecal sample, dewormed if positive
European Wolf	2	GA Wo	0	-	-	-	-	-	-	-	-	-	-	-	-	-	-	-	-	-	-	-	1	4	2-3x/a fecal sample, dewormed if positive
European Otter	6	MZ FO	0	-	-	-	-	-	-	-	-	-	-	-	-	-	-	-	-	-	-	-	1	2	1-2x/a deworming, no fecal sample
Asian Small Claw Otter	6	MZ AO	0	-	-	-	-	-	-	-	-	-	-	-	-	-	-	-	-	-	-	-	1	2	1-2x/a deworming, no fecal sample
Lynx	6	MZ Lu	1	-	-	-	-	-	+	-	-	-	-	-	-	-	-	-	-	+	-	-	1	2	1-2x/a deworming, no fecal sample
Raccoon Dog	6	MZ MH	1	-	-	-	+	-	-	-	-	-	-	-	-	-	-	-	-	-	-	-	1	2	1-2x/a deworming, no fecal sample
Raccoon	6	MZ WB	0	-	-	-	-	-	-	-	-	-	-	-	-	-	-	-	-	-	-	-	1	2	1-2x/a deworming, no fecal sample
Raccoon	11	Pa WB	0	-	-	-	-	-	-	-	-	-	-	-	-	-	-	-	-	-	-	-	1	4	Feces sampeled when symptoms, then dewormed when positive & problematic parasites, then checked after; Cage get cleaned
Lion	26	PZ Lö	0	-	-	-	-	-	-	-	-	-	-	-	-	-	-	-	-	-	-	-	1	4	1x per year feces sampeled, so far all negative
Puma	26	PZ Pu	1	-	-	-	-	-	++	-	-	-	-	-	-	-	-	-	-	-	-	-	1	4	1 per year feces samples, deworming if positive
Raccoon	26	PZ WB	0	-	-	-	-	-	-	-	-	-	-	-	-	-	-	-	-	-	-	-	1	2	1-2x per winter Virbamec given individually after 1-2d fastening
Tiger	14	SP BT	0	-	-	-	-	-	-	-	-	-	-	-	-	-	-	-	-	-	-	-	1	2	2x/a deworming, fecal samples randomly sampled or when symptomatic, medication used are rotated, when new animals arrive then dewormed before arrival
Caracal	14	SP Ca	0	-	-	-	-	-	-	-	-	-	-	-	-	-	-	-	-	-	-	-	1	2	2x/a deworming, fecal samples randomly sampled or when symptomatic, medication used are rotated, when new animals arrive then dewormed before arrival
Serval	14	SP Ca	0	-	-	-	-	-	-	-	-	-	-	-	-	-	-	-	-	-	-	-	1	2	2x/a deworming, fecal samples randomly sampled or when symptomatic, medication used are rotated, when new animals arrive then dewormed before arrival
Meerkat	14	SP EM	1	-	-	-	-	-	++	-	-	-	-	-	-	-	-	-	-	-	-	-	1	2	2x/a deworming, fecal samples randomly sampled or when symptomatic, medication used are rotated, when new animals arrive then dewormed before arrival
Ferret	14	SP Fe	0	-	-	-	-	-	-	-	-	-	-	-	-	-	-	-	-	-	-	-	1	2	2x/a deworming, fecal samples randomly sampled or when symptomatic, medication used are rotated, when new animals arrive then dewormed before arrival
Lion	14	SP Leo	0	-	-	-	-	-	-	-	-	-	-	-	-	-	-	-	-	-	-	-	1	2	2x/a deworming, fecal samples randomly sampled or when symptomatic, medication used are rotated, when new animals arrive then dewormed before arrival
Leopard	14	SP Leo	0	-	-	-	-	-	-	-	-	-	-	-	-	-	-	-	-	-	-	-	1	2	2x/a deworming, fecal samples randomly sampled or when symptomatic, medication used are rotated, when new animals arrive then dewormed before arrival
Lion	14	SP Lö	0	-	-	-	-	-	-	-	-	-	-	-	-	-	-	-	-	-	-	-	1	2	2x/a deworming, fecal samples randomly sampled or when symptomatic, medication used are rotated, when new animals arrive then dewormed before arrival
Lynx	14	SP Lu	0	-	-	-	-	-	-	-	-	-	-	-	-	-	-	-	-	-	-	-	1	2	2x/a deworming, fecal samples randomly sampled or when symptomatic, medication used are rotated, when new animals arrive then dewormed before arrival
Raccoon	14	SP WB	0	-	-	-	-	-	-	-	-	-	-	-	-	-	-	-	-	-	-	-	1	2	2x/a deworming, fecal samples randomly sampled or when symptomatic, medication used are rotated, when new animals arrive then dewormed before arrival
European Wolf	14	SP Wo	0	-	-	-	-	-	-	-	-	-	-	-	-	-	-	-	-	-	-	-	1	2	2x/a deworming, fecal samples randomly sampled or when symptomatic, medication used are rotated, when new animals arrive then dewormed before arrival
White Tiger	14	SP WT	0	-	-	-	-	-	-	-	-	-	-	-	-	-	-	-	-	-	-	-	1	2	2x/a deworming, fecal samples randomly sampled or when symptomatic, medication used are rotated, when new animals arrive then dewormed before arrival
Red Fox	7	TB RF	0	-	-	-	-	-	-	-	-	-	-	-	-	-	-	-	-	-	-	-	1	5	4x/a fecal sample, deworming depending on result
Raccoon	7	TB WB	0	-	-	-	-	-	-	-	-	-	-	-	-	-	-	-	-	-	-	-	1	5	4x/a feces samples, dewormed when positive
European Wolf	7	TB Wo	0	-	-	-	-	-	-	-	-	-	-	-	-	-	-	-	-	-	-	-	1	5	4x/a feces sample, deworming when positive; nothing since arrived this year
Syrian Brown Bear	21	TG Bä	0	-	-	-	-	-	-	-	-	-	-	-	-	-	-	-	-	-	-	-	1	4	3x/a feces samples for sed/flot only, dewormed when positive, control if worked
European Badger	21	TG Da	0	-	-	-	-	-	-	-	-	-	-	-	-	-	-	-	-	-	-	-	1	4	3-4x/a feces samples für sed/flot and Baermann, dewormed if +, controlled after
European Otter	21	TG FO	0	-	-	-	-	-	-	-	-	-	-	-	-	-	-	-	-	-	-	-	1	4	1x/a feces sampled for Sed/Flot, dewormed when +, control if worked
Red Fox	21	TG Fu	0	-	-	-	-	-	-	-	-	-	-	-	-	-	-	-	-	-	-	-	1	4	3x/a feces sample, dewormed if positive, controlled after
Polecat	21	TG Il	1	-	-	-	-	-	-	-	-	-	-	-	-	-	-	-	-	-	-	+	1	4	2x/a feces sampled for sed/flot, dewormed if positive, controlled after
Lynx	21	TG Lu	1	-	-	-	-	-	-	-	-	-	+	-	-	-	-	-	-	-	-	-	1	4	3x/a feces sample, only sed/flot,
European Wildcat	21	TG WK	1	-	-	+	-	-	-	-	-	-	-	-	-	-	-	-	-	-	-	-	1	5	4-5x/a Feces sampled für Sed/Flot, deworm when +, controll if worked
European Wolf	21	TG Wo	0	-	-	-	-	-	-	-	-	-	-	-	-	-	-	-	-	-	-	-	1	4	3x/a feces sample for sed/flot, deworming when +, control if worked
Lynx	16	LE Lu	1	-	-	-	-	-	+	-	-	-	-	-	-	-	-	-	-	-	-	-	1	4	2/y fecal sample, deworming depending on result
Red Fox	16	LE RF	0	-	-	-	-	-	-	-	-	-	-	-	-	-	-	-	-	-	-	-	1	5	4x/a feces samples, dewormed when positive
European Wildcat	16	LE WK	1	-	-	-	-	-	-	-	-	-	-	-	-	-	-	-	-	-	+	-	1	5	4x/a feces samples, dewormed when positive
European Wolf	16	LE Wo	1	-	-	-	+	-	-	-	-	-	-	-	-	-	-	-	-	-	-	-	1	4	2x/a feces samples, dewormed when positive
Eurasian Brown Bear	24	LB Bä	0	-	-	-	-	-	-	-	-	-	-	-	-	-	-	-	-	-	-	-	1	4	feces samples 1x/a, if possible single sample, dewormed if needed, individually deworming possible
European Otter	24	LB FO	1	-	-	-	-	-	-	-	-	-	-	-	-	-	-	-	-	-	-	+	1	4	feces samples 1x/a, if possible single sample, dewormed if needed, individually deworming possible
Lynx	24	LB Lu S	1	-	-	+	-	-	-	-	-	-	-	-	-	-	-	-	-	-	-	-	1	4	feces samples 1x/a, if possible single sample, dewormed if needed, individually deworming possible
Lynx	24	LB Lu Z	1	-	-	+	-	-	-	-	-	-	-	-	-	-	-	-	-	-	-	-	1	4	feces samples 1x/a, if possible single sample, dewormed if needed, individually deworming possible
Red Fox	24	LB RF	0	-	-	-	-	-	-	-	-	-	-	-	-	-	-	-	-	-	-	-	1	4	feces samples 1x/a, if possible single sample, dewormed if needed, individually deworming possible
European Wildcat	24	LB WK	1	-	-	-	-	-	-	-	-	-	++	-	-	-	-	+	++	-	+	-	1	4	feces samples 1x/a, if possible single sample, dewormed if needed, individually deworming possible
European Wolf	24	LB Wo	1	+	-	-	+	-	-	-	-	-	-	-	+	-	-	-	-	-	-	-	1	4	feces samples 1x/a, if possible single sample, dewormed if possible; usually dewormed when anyways medical intervention needed and animal gets caught; fecal sample 10d after deworming to see if worked
Raccoon	12	TM WB	1	-	+	-	-	-	-	-	-	-	-	-	-	-	-	-	-	-	-	-	1	2	about 1x/a dewormed whenworms seen in feces
Raccoon	32	WH WB	0	-	-	-	-	-	-	-	-	-	-	-	-	-	-	-	-	-	-	-	1	2	about 2x/a dewormed whenworms seen in feces
Asian Small Claw Otter	29	WZ AO	0	-	-	-	-	-	-	-	-	-	-	-	-	-	-	-	-	-	-	-	1	4	2x/a fecal sample, dewormed when positive
Meerkat	29	WZ EM	1	-	-	-	-	-	-	-	-	-	-	-	-	-	+	-	-	-	-	-	1	4	2x/a fecal sample, dewormed when positive
Fennec Fox	29	WZ Fe	1	-	-	++	-	-	-	-	-	-	-	-	-	-	-	-	-	-	-	-	1	4	2x/a fecal sample, dewormed when positive
Red Panda	29	WZ RP	0	-	-	-	-	-	-	-	-	-	-	-	-	-	-	-	-	-	-	-	1	4	2x/a fecal sample, dewormed when positive
Tiger	29	WZ Ti	0	-	-	-	-	-	-	-	-	-	-	-	-	-	-	-	-	-	-	-	1	4	2x/a fecal sample, dewormed when positive
Lion	29	WZ Lö	1	-	-	+	-	-	-	-	-	-	-	-	-	-	-	-	-	-	-	-	1	4	2x/a fecal sample, dewormed when positive
European Wildcat	28	PP WK	1	-	-	-	-	-	-	-	-	-	-	-	-	-	-	-	-	-	-	+	1	4	1x/a fecal sampling, deworming when necessary
Lynx	25	WB Lu	0	-	-	-	-	-	-	-	-	-	-	-	-	-	-	-	-	-	-	-	1	4	2x/a fecal sample (spring & autumn), dewormed if needed, will test afterwards to see if it worked
European Wolf	25	WB Wo	1	-	-	-	-	-	-	-	-	-	-	-	-	-	-	-	-	-	-	+	1	4	2x/a fecal sample (spring & autumn), dewormed if needed, will test afterwards to see if it worked
Lynx	28	PP Lu	1	-	-	-	-	-	-	-	-	-	-	-	-	-	-	-	-	+	-	-	1	4	1x/a fecal sample and deworming if necessary
Lion	22	AM Lö 1 (Cleo & Alex) Grupo 1	1	-	-	-	-	-	-	-	-	+	-	-	-	-	-	-	+	-	-	-	1	3	4x/a treatment, no sampling beforehand, Flubenol
Coatis	22	AM Co	0	-	-	-	-	-	-	-	-	-	-	-	-	-	-	-	-	-	-	-	1	3	4x/a Panacur, no beforehand testing
Lion	22	AM Lö 2 (Aaron & Anubi)	1	-	-	-	-	-	-	-	-	+	-	-	-	-	-	-	-	-	-	-	1	3	4x/a treatment, no sampling beforehand, Flubenol
Snowleopard	22	AM SL D	1	-	-	-	-	-	-	-	-	-	+	-	-	-	-	-	-	-	-	-	1	3	4x/a treatment, no sampling beforehand, Flubenol
Snowleopard	22	AM SL S	1	-	-	+	-	-	-	-	-	-	++	-	-	-	-	-	-	-	-	-	1	3	4x/a treatment, no sampling beforehand, Flubenol
Raccoon	22	AM WB	1	-	-	+	-	-	-	-	-	-	-	-	-	-	-	-	-	-	-	-	1	3	4x/a Panacur, no beforehand testing
Cheetah	15	ZB G3	0	-	-	-	-	-	-	-	-	-	-	-	-	-	-	-	-	-	-	-	1	5	high risk: 6x/a fecal sampling, deworming if positive
Snowleopard	15	ZB ScLeo	0	-	-	-	-	-	-	-	-	-	-	-	-	-	-	-	-	-	-	-	1	5	Moderate risk: fecal sample 4x/a, deworming if positive
African Wild Dog	15	ZB AWH	0	-	-	-	-	-	-	-	-	-	-	-	-	-	-	-	-	-	-	-	1	5	Moderate risk: fecal sample 4x/a, deworming if positive
Meerkat	15	ZB EM	0	-	-	-	-	-	-	-	-	-	-	-	-	-	-	-	-	-	-	-	1	5	Moderate risk: fecal sample 4x/a, deworming if positive
Cheetah	15	ZB GD	1	-	-	-	-	-	-	-	-	-	-	+	-	-	-	-	-	-	+	-	1	5	high risk: 6x/a fecal sampling, deworming if positive
Cheetah	15	ZB GS	0	-	-	-	-	-	-	-	-	-	-	-	-	-	-	-	-	-	-	-	1	5	high risk: 6x/a fecal sampling, deworming if positive
Lion	15	ZB Lö	0	-	-	-	-	-	-	-	-	-	-	-	-	-	-	-	-	-	-	-	1	5	low risk: fecal sample 1x/a, deworming when positive
Sea Lion	15	ZB SeLö	0	-	-	-	-	-	-	-	-	-	-	-	-	-	-	-	-	-	-	-	1	5	low risk: fecal sample 1x/a, deworming when positive
Dwarf Mongoose	15	ZB ZM	1	-	-	-	-	-	-	-	-	-	-	-	-	-	-	-	-	-	-	-	1	5	Moderate risk: fecal sample 4x/a, deworming if positive
Asian Small Claw Otter	15	ZB ZO	0	-	-	-	-	-	-	-	-	-	-	-	-	-	-	-	-	-	-	-	1	5	Moderate risk: fecal sample 4x/a, deworming if positive
Syrian Brown Bear	1	ZS Bä	1	-	+	+	-	-	-	-	-	-	-	-	-	-	-	-	-	-	-	-	1	2	2x/a deworming, no fecal sample
Polar Fox	1	ZS Fu	0	-	-	-	-	-	-	-	-	-	-	-	-	-	-	-	-	-	-	-	1	2	2x/a deworming, no fecal sample
Lion	1	ZS Lö	1	-	-	-	-	-	-	-	-	-	-	-	-	-	-	-	-	+	-	+	1	2	2x/a deworming, no fecal sample
Lynx	1	ZS Lu	0	-	-	-	-	-	-	-	-	-	-	-	-	-	-	-	-	-	-	-	1	2	2x/a deworming, no fecal sample
Serval	1	ZS Se	0	-	-	-	-	-	-	-	-	-	-	-	-	-	-	-	-	-	-	-	1	2	2x/a deworming, no fecal sample
Striped Skunk	1	ZS Sk	1	-	+	-	-	-	-	-	-	-	-	-	-	+	-	-	-	-	-	-	1	2	2x/a deworming, no fecal sample
Snowleopard	1	ZS Sleo f	1	-	-	+	-	-	++	-	-	+	+	-	-	-	-	-	-	+	-	-	1	2	2x/a deworming, no fecal sample
Snowleopard	1	ZS Sleo m	1	-	-	+	-	-	-	-	-	-	+	-	-	-	-	-	-	-	-	-	1	2	2x/a deworming, no fecal sample
Tiger	1	ZS Ti	0	-	-	-	-	-	-	-	-	-	-	-	-	-	-	-	-	-	-	-	1	2	2x/a deworming, no fecal sample
Raccoon	1	ZS WB	1	-	-	-	-	-	-	-	-	-	-	-	-	-	-	-	-	-	-	+	1	2	2x/a deworming, no fecal sample
Artic Wolf	1	ZS Wo	1	-	-	-	-	-	-	+	-	-	-	-	-	-	-	+	-	-	-	-	1	2	2x/a dewormed, without feces sampling
Spectacled Bear	23	ZZ BB	1	-	-	-	-	-	-	-	-	-	-	-	-	-	-	-	-	-	+	-	1	4	Faeces check, deworming depending on results
Meerkat	23	ZZ EM	1	-	-	-	-	-	+	-	-	-	-	-	-	-	-	-	-	-	-	-	1	4	Faeces check, deworming depending on results
Hyena	23	ZZ Hy	0	-	-	-	-	-	-	-	-	-	-	-	-	-	-	-	-	-	-	-	1	4	Faeces check, deworming depending on results
Red Panda	23	ZZ RP T	0	-	-	-	-	-	-	-	-	-	-	-	-	-	-	-	-	-	-	-	1	4	Faeces check, deworming depending on results
Red Panda	23	ZZ RP X	0	-	-	-	-	-	-	-	-	-	-	-	-	-	-	-	-	-	-	-	1	4	Faeces check, deworming depending on results
Categories
1	2	3	4	5
No deworming strategy	Deworming < 4x/a	Deworming exam 4x/a	Deworming pending on fecal results <4/a	Deworming pending on fecal exam 4x/a

## Sheet: Data_Slugs or mice in enclosure
Zoo_ID	Sample_ID	Infected (0: No; 1: Yes)	S/F_Ancylostomatidae	S/F_Baylisascaris_sp	S/F_Capillaria_spp	S/F_Capillaria_aerophilia	S/F_Capillaria_boehmi	S/F_Isospora	S/F_Strongyliden	S/F_Taenia	S/F_Toxascaris	S/F_Toxocara_cati	B_Aelurostrongylus_abstrusus	B_Angiostrongylus_vasorum	B_Baylisascaris	B_Crenosoma	B_Strongyliden	B_Strongyloides	B_Toxocara_cati	Giardia_Antigen_ELISA	ZN_Cryptosporidium	Wild_animals_mice (0: No; 1: Yes)	Wild_animals_slug (0: No; 1: Yes)	Catching wild animals (0: No; 1: Yes)	Wild_animals_additional_information
22	AM Co	0	-	-	-	-	-	-	-	-	-	-	-	-	-	-	-	-	-	-	-	1	1	1	they have eaten a rat
16	LE Wo	1	-	-	-	+	-	-	-	-	-	-	-	-	-	-	-	-	-	-	-	1	1	1	maybe caught birds
6	MZ Lu	1	-	-	-	-	-	+	-	-	-	-	-	-	-	-	-	-	+	-	-	1	1	1	kill everything but don't eat it
16	LE WK	1	-	-	-	-	-	-	-	-	-	-	-	-	-	-	-	-	-	+	-	1	1	1	Have seen squirrel; have caught birds & fish
1	ZS Wo	1	-	-	-	-	-	-	+	-	-	-	-	-	-	-	+	-	-	-	-	1	1	1	have killed ducks, marten and domestic cat but not eaten
32	WH WB	0	-	-	-	-	-	-	-	-	-	-	-	-	-	-	-	-	-	-	-	1	1	1	Have eaten wild birds, mice in the past (now all dead)
27	KK GE	1	-	-	-	+	-	+	-	-	-	-	-	-	-	-	-	-	-	+	-	1	1	1	Have been catching ducks & elster
29	WZ Ti	0	-	-	-	-	-	-	-	-	-	-	-	-	-	-	-	-	-	-	-	1	1	1	have also eaten a domestic cat, catch animals
24	LB Lu Z	1	-	-	+	-	-	-	-	-	-	-	-	-	-	-	-	-	-	-	-	1	1	1	Found dead bird in cage
24	LB RF	0	-	-	-	-	-	-	-	-	-	-	-	-	-	-	-	-	-	-	-	1	1	1	for sure eats stuff
28	PP WK	1	-	-	-	-	-	-	-	-	-	-	-	-	-	-	-	-	-	-	+	1	1	1	fish in pond; eat birds, squirrels and mice
16	LE RF	0	-	-	-	-	-	-	-	-	-	-	-	-	-	-	-	-	-	-	-	1	1	1	eats wild birds
16	LE Lu	1	-	-	-	-	-	+	-	-	-	-	-	-	-	-	-	-	-	-	-	1	1	1	eats ducks
12	TM WB	1	-	+	-	-	-	-	-	-	-	-	-	-	-	-	-	-	-	-	-	1	1	1	eating everything
15	ZB Lö	0	-	-	-	-	-	-	-	-	-	-	-	-	-	-	-	-	-	-	-	1	1	1	eat wild brids & rats
15	ZB GD	1	-	-	-	-	-	-	-	-	-	-	+	-	-	-	-	-	-	+	-	1	1	1	eat wild brids
15	ZB G3	0	-	-	-	-	-	-	-	-	-	-	-	-	-	-	-	-	-	-	-	1	1	1	eat wild brids
15	ZB ScLeo	0	-	-	-	-	-	-	-	-	-	-	-	-	-	-	-	-	-	-	-	1	1	1	eat wild brids
15	ZB GS	0	-	-	-	-	-	-	-	-	-	-	-	-	-	-	-	-	-	-	-	1	1	1	eat wild brids
15	ZB ZO	0	-	-	-	-	-	-	-	-	-	-	-	-	-	-	-	-	-	-	-	1	1	1	eat wild birds
22	AM Lö 2 (Aaron & Anubi)	1	-	-	-	-	-	-	-	-	+	-	-	-	-	-	-	-	-	-	-	1	1	1	eat small chicks when they fly in cage
22	AM WB	1	-	-	+	-	-	-	-	-	-	-	-	-	-	-	-	-	-	-	-	1	1	1	eat Slug, snakes one time
14	SP WB	0	-	-	-	-	-	-	-	-	-	-	-	-	-	-	-	-	-	-	-	1	1	1	eat everything, fox on the ground but not in cage
28	PP Lu	1	-	-	-	-	-	-	-	-	-	-	-	-	-	-	-	-	+	-	-	1	1	1	eat everything except only played with dead marten
25	WB Lu	0	-	-	-	-	-	-	-	-	-	-	-	-	-	-	-	-	-	-	-	1	1	1	eat ducks, Mäusebussard, Ringelnattere, mice, igel, marder, Jungvögel, iltis
25	WB Wo	1	-	-	-	-	-	-	-	-	-	-	-	-	-	-	-	-	-	-	+	1	1	1	eat birds; found dead fox in cage but not eaten
3	BP EM	1	-	-	-	-	-	+	-	-	-	-	-	-	-	-	-	-	-	-	-	1	1	1	eat birds often, lizards too
6	MZ FO	0	-	-	-	-	-	-	-	-	-	-	-	-	-	-	-	-	-	-	-	1	1	1	eat birds
29	WZ Lö	1	-	-	+	-	-	-	-	-	-	-	-	-	-	-	-	-	-	-	-	1	1	1	Domestic Cat, Peacock both caught
3	BP GK	1	-	-	-	-	-	+	-	-	-	-	-	-	-	-	-	-	-	-	-	1	1	1	catch brids, previous rats
3	BP Fo1	0	-	-	-	-	-	-	-	-	-	-	-	-	-	-	-	-	-	-	-	1	1	1	catch brids, previous rats
3	BP Fo2	0	-	-	-	-	-	-	-	-	-	-	-	-	-	-	-	-	-	-	-	1	1	1	catch brids, previous rats
3	BP Se1	0	-	-	-	-	-	-	-	-	-	-	-	-	-	-	-	-	-	-	-	1	1	1	catch brids, previous rats
3	BP Se2	0	-	-	-	-	-	-	-	-	-	-	-	-	-	-	-	-	-	-	-	1	1	1	catch brids, previous rats
24	LB FO	1	-	-	-	-	-	-	-	-	-	-	-	-	-	-	-	-	-	-	+	1	1	1	Brids get eaten; Ermine seen
24	LB Wo	1	+	-	-	+	-	-	-	-	-	-	-	+	-	-	-	-	-	-	-	1	1	1	Birds get eaten, marder possible, fox not
29	WZ EM	1	-	-	-	-	-	-	-	-	-	-	-	-	-	+	-	-	-	-	-	1	1	1	eat Agapornis which are kept in the same stable
26	PZ WB	0	-	-	-	-	-	-	-	-	-	-	-	-	-	-	-	-	-	-	-	1	1	0	scabies from fox through mesh, not inside cage
24	LB WK	1	-	-	-	-	-	-	-	-	-	++	-	-	-	-	+	++	-	+	-	1	1	0	only small brids can get in as it is covered with mesh
14	SP Leo	0	-	-	-	-	-	-	-	-	-	-	-	-	-	-	-	-	-	-	-	1	1	0	no big birds as net covered; fox on the ground but not in cage
14	SP Lö	0	-	-	-	-	-	-	-	-	-	-	-	-	-	-	-	-	-	-	-	1	1	0	no big birds as net covered; fox on the ground but not in cage
24	LB Bä	0	-	-	-	-	-	-	-	-	-	-	-	-	-	-	-	-	-	-	-	1	1	0	never seen eating animals
3	BP Lu	1	-	-	-	-	-	-	-	-	+	-	-	-	-	-	-	-	-	-	-	1	1	0	marten never seen
15	ZB AWH	0	-	-	-	-	-	-	-	-	-	-	-	-	-	-	-	-	-	-	-	1	1	0	marten
1	ZS Lu	0	-	-	-	-	-	-	-	-	-	-	-	-	-	-	-	-	-	-	-	1	1	0	in the past marten have been seen, not recently
14	SP Ca	0	-	-	-	-	-	-	-	-	-	-	-	-	-	-	-	-	-	-	-	1	1	0	fox on the ground, but not in cage
14	SP Lu	0	-	-	-	-	-	-	-	-	-	-	-	-	-	-	-	-	-	-	-	1	1	0	fox on the ground, but not in cage
14	SP Wo	0	-	-	-	-	-	-	-	-	-	-	-	-	-	-	-	-	-	-	-	1	1	0	fox on the ground, but not in cage
14	SP BT	0	-	-	-	-	-	-	-	-	-	-	-	-	-	-	-	-	-	-	-	1	1	0	fox on the ground but not in cage
14	SP WT	0	-	-	-	-	-	-	-	-	-	-	-	-	-	-	-	-	-	-	-	1	1	0	fox on the ground but not in cage
2	GA Ma	1	-	-	+	-	-	-	-	-	-	-	-	-	-	-	-	-	-	-	-	1	1	0	Fox and marder seen in zoo, but cannot enter cage
2	GA WK	1	-	-	-	-	-	-	-	-	-	+	-	-	-	-	-	-	-	-	-	1	1	0	Fox and marder seen in zoo, but cannot enter cage
2	GA FO	0	-	-	-	-	-	-	-	-	-	-	-	-	-	-	-	-	-	-	-	1	1	0	Fox and marder seen in zoo, but cannot enter cage
2	GA Lu	0	-	-	-	-	-	-	-	-	-	-	-	-	-	-	-	-	-	-	-	1	1	0	Fox and marder seen in zoo, but cannot enter cage
2	GA WB	0	-	-	-	-	-	-	-	-	-	-	-	-	-	-	-	-	-	-	-	1	1	0	Fox and marder seen in zoo, but cannot enter cage
2	GA Wo	0	-	-	-	-	-	-	-	-	-	-	-	-	-	-	-	-	-	-	-	1	1	0	Fox and marder seen in zoo, but cannot enter cage
29	WZ AO	0	-	-	-	-	-	-	-	-	-	-	-	-	-	-	-	-	-	-	-	1	1	0	Electric fence - marten cannot enter
15	ZB EM	0	-	-	-	-	-	-	-	-	-	-	-	-	-	-	-	-	-	-	-	1	1	0	Eat insects
10	DH WB/MH	1	-	-	+	-	-	-	-	-	-	-	-	-	-	-	-	-	-	-	-	1	1	0	domestic cat can get in
10	DH Lu	0	-	-	-	-	-	-	-	-	-	-	-	-	-	-	-	-	-	-	-	1	1	0	domestic cat can get in
10	DH WK	1	-	-	-	-	-	-	-	-	+	+	-	-	-	-	-	-	-	-	-	1	1	0	domestic cat can get in
10	DH Wo	1	-	-	-	-	-	-	-	-	+	-	-	-	-	-	-	-	-	-	+	1	1	0	domestic cat can get in
10	DH Leo	0	-	-	-	-	-	-	-	-	-	-	-	-	-	-	-	-	-	-	-	1	1	0	domestic cat can get in
10	DH EB	0	-	-	-	-	-	-	-	-	-	-	-	-	-	-	-	-	-	-	-	1	1	0	domestic cat can get in
10	DH EO	0	-	-	-	-	-	-	-	-	-	-	-	-	-	-	-	-	-	-	-	1	1	0	domestic cat can get in
10	DH UB	0	-	-	-	-	-	-	-	-	-	-	-	-	-	-	-	-	-	-	-	1	1	0	domestic cat can get in
10	DH Fu	1	-	-	-	-	+	-	-	-	-	-	-	-	-	-	-	-	-	-	-	1	1	0	domestic cat can get in
29	WZ Fe	1	-	-	++	-	-	-	-	-	-	-	-	-	-	-	-	-	-	-	-	1	1	0	Agapornis in same Stable
7	TB Wo	0	-	-	-	-	-	-	-	-	-	-	-	-	-	-	-	-	-	-	-	1	1	0	1 dead fox found, didn't eat him; free living Lynx close by, wild ruminants too
21	TG Lu	1	-	-	-	-	-	-	-	-	-	+	-	-	-	-	-	-	-	-	-	1	1	0	0
21	TG WK	1	-	-	+	-	-	-	-	-	-	-	-	-	-	-	-	-	-	-	-	1	1	0	0
26	PZ Lö	0	-	-	-	-	-	-	-	-	-	-	-	-	-	-	-	-	-	-	-	1	1	0	0
21	TG FO	0	-	-	-	-	-	-	-	-	-	-	-	-	-	-	-	-	-	-	-	1	1	0	0
29	WZ RP	0	-	-	-	-	-	-	-	-	-	-	-	-	-	-	-	-	-	-	-	1	1	0	0
1	ZS Fu	0	-	-	-	-	-	-	-	-	-	-	-	-	-	-	-	-	-	-	-	1	1	0	0
21	TG Bä	0	-	-	-	-	-	-	-	-	-	-	-	-	-	-	-	-	-	-	-	1	1	0	0
21	TG Wo	0	-	-	-	-	-	-	-	-	-	-	-	-	-	-	-	-	-	-	-	1	1	0	0
23	ZZ Hy	0	-	-	-	-	-	-	-	-	-	-	-	-	-	-	-	-	-	-	-	1	1	0	0
3	BP WB	1	-	-	+	-	-	+	-	-	-	-	-	-	-	-	-	-	-	-	-	1	1	0	0
3	BP WK	1	-	-	-	-	-	-	-	+	-	-	-	-	-	-	-	-	-	-	-	1	1	0	0
6	MZ MH	1	-	-	-	+	-	-	-	-	-	-	-	-	-	-	-	-	-	-	-	1	1	0	0
26	PZ Pu	1	-	-	-	-	-	++	-	-	-	-	-	-	-	-	-	-	-	-	-	1	1	0	0
21	TG Il	1	-	-	-	-	-	-	-	-	-	-	-	-	-	-	-	-	-	-	+	1	1	0	0
24	LB Lu S	1	-	-	+	-	-	-	-	-	-	-	-	-	-	-	-	-	-	-	-	1	1	0	0
22	AM SL D	1	-	-	-	-	-	-	-	-	-	+	-	-	-	-	-	-	-	-	-	1	1	0	0
22	AM SL S	1	-	-	+	-	-	-	-	-	-	++	-	-	-	-	-	-	-	-	-	1	1	0	0
23	ZZ BB	1	-	-	-	-	-	-	-	-	-	-	-	-	-	-	-	-	-	+	-	1	1	0	0
23	ZZ EM	1	-	-	-	-	-	+	-	-	-	-	-	-	-	-	-	-	-	-	-	1	1	0	0
8	AB A	0	-	-	-	-	-	-	-	-	-	-	-	-	-	-	-	-	-	-	-	1	1	0	0
8	AB J	0	-	-	-	-	-	-	-	-	-	-	-	-	-	-	-	-	-	-	-	1	1	0	0
8	AB M	0	-	-	-	-	-	-	-	-	-	-	-	-	-	-	-	-	-	-	-	1	1	0	0
8	AB S	0	-	-	-	-	-	-	-	-	-	-	-	-	-	-	-	-	-	-	-	1	1	0	0
6	MZ WB	0	-	-	-	-	-	-	-	-	-	-	-	-	-	-	-	-	-	-	-	1	1	0	0
7	TB RF	0	-	-	-	-	-	-	-	-	-	-	-	-	-	-	-	-	-	-	-	1	1	0	0
7	TB WB	0	-	-	-	-	-	-	-	-	-	-	-	-	-	-	-	-	-	-	-	1	1	0	0
21	TG Da	0	-	-	-	-	-	-	-	-	-	-	-	-	-	-	-	-	-	-	-	1	1	0	0
21	TG Fu	0	-	-	-	-	-	-	-	-	-	-	-	-	-	-	-	-	-	-	-	1	1	0	0
23	ZZ RP T	0	-	-	-	-	-	-	-	-	-	-	-	-	-	-	-	-	-	-	-	1	1	0	0
23	ZZ RP X	0	-	-	-	-	-	-	-	-	-	-	-	-	-	-	-	-	-	-	-	1	1	0	0
14	SP EM	1	-	-	-	-	-	++	-	-	-	-	-	-	-	-	-	-	-	-	-	0	1	1	Slug get eaten, also given by keepers, fox on the ground but not in cage
27	KK EM	1	-	-	-	-	-	+	-	-	-	-	-	+	-	-	-	-	-	-	-	0	1	1	have been catching birds
6	MZ AO	0	-	-	-	-	-	-	-	-	-	-	-	-	-	-	-	-	-	-	-	0	1	0	0
1	ZS WB	1	-	-	-	-	-	-	-	-	-	-	-	-	-	-	-	-	-	-	+	1	0	0	small mesh fence, only small animal can get in; not covered
1	ZS Ti	0	-	-	-	-	-	-	-	-	-	-	-	-	-	-	-	-	-	-	-	1	0	0	not catching anything
22	AM Lö 1 (Cleo & Alex) Grupo 1	1	-	-	-	-	-	-	-	-	+	-	-	-	-	-	-	+	-	-	-	1	0	0	never seen marten/mice; dont catch animals
1	ZS Lö	1	-	-	-	-	-	-	-	-	-	-	-	-	-	-	-	-	+	-	+	1	0	0	never seen a dead animal in cage
1	ZS Bä	1	-	+	+	-	-	-	-	-	-	-	-	-	-	-	-	-	-	-	-	1	0	0	never found dead animals in cage; Seen the following animalsin the cage: mice(Apodemus flavicollis), Toads
1	ZS Sk	1	-	+	-	-	-	-	-	-	-	-	-	-	+	-	-	-	-	-	-	1	0	0	never found carcasses
1	ZS Sleo f	1	-	-	+	-	-	++	-	-	+	+	-	-	-	-	-	-	+	-	-	1	0	0	Housecat can go in
1	ZS Sleo m	1	-	-	+	-	-	-	-	-	-	+	-	-	-	-	-	-	-	-	-	1	0	0	Housecat can go in
2	GA RF	1	-	-	-	-	-	-	-	-	-	-	-	++	-	-	-	-	-	-	-	1	0	0	Fox and marder seen in zoo, but cannot enter cage
1	ZS Se	0	-	-	-	-	-	-	-	-	-	-	-	-	-	-	-	-	-	-	-	1	0	0	covered bug big meshes

## Sheet: Data_Catching wild prey animals
Zoo_ID	Sample_ID	Infected (0: No; 1: Yes)	S/F_Ancylostomatidae	S/F_Baylisascaris_sp	S/F_Capillaria_spp	S/F_Capillaria_aerophilia	S/F_Isospora	S/F_Strongyliden	S/F_Toxascaris	B_Aelurostrongylus_abstrusus	B_Angiostrongylus_vasorum	B_Crenosoma	B_Strongyliden	B_Toxocara_cati	Giardia_Antigen_ELISA	ZN_Cryptosporidium	PCR_Aelurostrongylus	PCR_Angiostrongylus	PCR_Cryptosporidium	PCR_Strongyloides	Wild_animals_bird (0: No; 1: Yes)	Wild_animals_fox (0: No; 1: Yes)	Wild_animals_rat (0: No; 1: Yes)	Wild_animals_mice (0: No; 1: Yes)	Wild_animals_slug (0: No; 1: Yes)	Wild_animals_marten (0: No; 1: Yes)	Catching wild animals (0: No; 1: Yes)	Wild_animals_additional_information
22	AM Co	0	-	-	-	-	-	-	-	-	-	-	-	-	-	-	n/a	n/a	n/a	n/a	1	0	1	1	1	0	1	they have eaten a rat
14	SP EM	1	-	-	-	-	++	-	-	-	-	-	-	-	-	-	n/a	n/a	n/a	n/a	1	0	0	0	1	0	1	Slug get eaten, also given by keepers, fox on the ground but not in cage
16	LE Wo	1	-	-	-	+	-	-	-	-	-	-	-	-	-	-	n/a	n/a	n/a	n/a	1	0	0	1	1	0	1	maybe caught birds
6	MZ Lu	1	-	-	-	-	+	-	-	-	-	-	-	+	-	-	n/a	n/a	n/a	n/a	1	1	0	1	1	0	1	kill everything but don't eat it
16	LE WK	1	-	-	-	-	-	-	-	-	-	-	-	-	+	-	n/a	n/a	n/a	-	1	0	0	1	1	0	1	Have seen squirrel; have caught birds & fish
1	ZS Wo	1	-	-	-	-	-	+	-	-	-	-	+	-	-	-	n/a	n/a	n/a	-	1	0	0	1	1	0	1	have killed ducks, marten and domestic cat but not eaten
32	WH WB	0	-	-	-	-	-	-	-	-	-	-	-	-	-	-	n/a	n/a	n/a	n/a	1	0	0	1	1	0	1	Have eaten wild birds, mice in the past (now all dead)
27	KK GE	1	-	-	-	+	+	-	-	-	-	-	-	-	+	-	n/a	n/a	n/a	n/a	1	0	0	1	1	1	1	Have been catching ducks & elster
27	KK EM	1	-	-	-	-	+	-	-	-	+	-	-	-	-	-	n/a	+	n/a	n/a	1	1	0	0	1	0	1	have been catching birds
29	WZ Ti	0	-	-	-	-	-	-	-	-	-	-	-	-	-	-	n/a	n/a	n/a	n/a	1	0	0	1	1	0	1	have also eaten a domestic cat, catch animals
24	LB Lu Z	1	-	-	+	-	-	-	-	-	-	-	-	-	-	-	n/a	n/a	n/a	-	1	0	0	1	1	0	1	Found dead bird in cage
24	LB RF	0	-	-	-	-	-	-	-	-	-	-	-	-	-	-	n/a	n/a	n/a	-	1	0	0	1	1	0	1	for sure eats stuff
28	PP WK	1	-	-	-	-	-	-	-	-	-	-	-	-	-	+	n/a	n/a	+	-	1	0	0	1	1	0	1	fish in pond; eat birds, squirrels and mice
16	LE RF	0	-	-	-	-	-	-	-	-	-	-	-	-	-	-	n/a	n/a	n/a	n/a	1	0	0	1	1	0	1	eats wild birds
16	LE Lu	1	-	-	-	-	+	-	-	-	-	-	-	-	-	-	n/a	n/a	n/a	n/a	1	0	0	1	1	0	1	eats ducks
12	TM WB	1	-	+	-	-	-	-	-	-	-	-	-	-	-	-	n/a	n/a	n/a	n/a	1	0	0	1	1	0	1	eating everything
15	ZB Lö	0	-	-	-	-	-	-	-	-	-	-	-	-	-	-	n/a	n/a	n/a	-	1	0	0	1	1	0	1	eat wild brids & rats
15	ZB GD	1	-	-	-	-	-	-	-	+	-	-	-	-	+	-	+	n/a	n/a	n/a	1	0	1	1	1	0	1	eat wild brids
15	ZB G3	0	-	-	-	-	-	-	-	-	-	-	-	-	-	-	n/a	n/a	n/a	-	1	0	1	1	1	0	1	eat wild brids
15	ZB ScLeo	0	-	-	-	-	-	-	-	-	-	-	-	-	-	-	n/a	n/a	n/a	n/a	1	0	1	1	1	0	1	eat wild brids
15	ZB GS	0	-	-	-	-	-	-	-	-	-	-	-	-	-	-	n/a	n/a	n/a	-	1	0	1	1	1	0	1	eat wild brids
15	ZB ZO	0	-	-	-	-	-	-	-	-	-	-	-	-	-	-	n/a	n/a	n/a	-	1	0	1	1	1	1	1	eat wild birds
22	AM Lö 2 (Aaron & Anubi)	1	-	-	-	-	-	-	+	-	-	-	-	-	-	-	n/a	n/a	n/a	n/a	1	0	0	1	1	0	1	eat small chicks when they fly in cage
22	AM WB	1	-	-	+	-	-	-	-	-	-	-	-	-	-	-	n/a	n/a	n/a	-	1	0	1	1	1	0	1	eat Slug, snakes one time
14	SP WB	0	-	-	-	-	-	-	-	-	-	-	-	-	-	-	n/a	n/a	n/a	n/a	1	0	1	1	1	0	1	eat everything, fox on the ground but not in cage
28	PP Lu	1	-	-	-	-	-	-	-	-	-	-	-	+	-	-	n/a	n/a	n/a	-	1	0	0	1	1	0	1	eat everything except only played with dead marten
25	WB Lu	0	-	-	-	-	-	-	-	-	-	-	-	-	-	-	n/a	n/a	n/a	n/a	1	0	0	1	1	0	1	eat ducks, Mäusebussard, Ringelnattere, mice, igel, marder, Jungvögel, iltis
25	WB Wo	1	-	-	-	-	-	-	-	-	-	-	-	-	-	+	n/a	n/a	+	-	1	1	0	1	1	0	1	eat birds; found dead fox in cage but not eaten
3	BP EM	1	-	-	-	-	+	-	-	-	-	-	-	-	-	-	n/a	n/a	n/a	-	1	0	0	1	1	0	1	eat birds often, lizards too
6	MZ FO	0	-	-	-	-	-	-	-	-	-	-	-	-	-	-	n/a	n/a	n/a	n/a	1	1	0	1	1	0	1	eat birds
29	WZ Lö	1	-	-	+	-	-	-	-	-	-	-	-	-	-	-	n/a	n/a	n/a	-	1	0	0	1	1	0	1	Domestic Cat, Peacock both caught
3	BP GK	1	-	-	-	-	+	-	-	-	-	-	-	-	-	-	n/a	n/a	n/a	n/a	1	0	0	1	1	0	1	catch brids, previous rats
3	BP Fo1	0	-	-	-	-	-	-	-	-	-	-	-	-	-	-	n/a	n/a	n/a	n/a	1	0	0	1	1	0	1	catch brids, previous rats
3	BP Fo2	0	-	-	-	-	-	-	-	-	-	-	-	-	-	-	n/a	n/a	n/a	n/a	1	0	0	1	1	0	1	catch brids, previous rats
3	BP Se1	0	-	-	-	-	-	-	-	-	-	-	-	-	-	-	n/a	n/a	n/a	n/a	1	0	0	1	1	0	1	catch brids, previous rats
3	BP Se2	0	-	-	-	-	-	-	-	-	-	-	-	-	-	-	n/a	n/a	n/a	n/a	1	0	0	1	1	0	1	catch brids, previous rats
24	LB FO	1	-	-	-	-	-	-	-	-	-	-	-	-	-	+	n/a	n/a	+	-	1	0	0	1	1	0	1	Brids get eaten; Ermine seen
24	LB Wo	1	+	-	-	+	-	-	-	-	+	-	-	-	-	-	n/a	-	n/a	n/a	1	0	0	1	1	0	1	Birds get eaten, marder possible, fox not
29	WZ EM	1	-	-	-	-	-	-	-	-	-	+	-	-	-	-	n/a	n/a	n/a	-	1	0	0	1	1	0	1	eat Agapornis which are kept in the same stable
		Infected	22
		Not infected	17
		Total	39

## Sheet: Data_Spring water
Zoo_ID	Sample_ID	Infected (0: No; 1: Yes)	S/F_Baylisascaris_sp	S/F_Capillaria_spp	S/F_Strongyliden	S/F_Toxascaris	S/F_Toxocara_cati	B_Baylisascaris	B_Strongyliden	B_Strongyloides	ZN_Cryptosporidium	PCR_Baylisascaris	PCR_Cryptosporidium	Springwater (0: No; 1: Yes)
10	DH WB/MH	1	-	+	-	-	-	-	-	-	-	n/a	n/a	1
29	WZ Lö	1	-	+	-	-	-	-	-	-	-	n/a	n/a	1
10	DH Lu	0	-	-	-	-	-	-	-	-	-	n/a	n/a	1
21	TG Lu	1	-	-	-	-	+	-	-	-	-	n/a	n/a	1
21	TG WK	1	-	+	-	-	-	-	-	-	-	n/a	n/a	1
25	WB Wo	1	-	-	-	-	-	-	-	-	+	n/a	+	1
22	AM Lö 1 (Cleo & Alex) Grupo 1	1	-	-	-	+	-	-	-	+	-	n/a	n/a	1
1	ZS Bä	1	+	+	-	-	-	-	-	-	-	-	n/a	1
1	ZS Sk	1	+	-	-	-	-	+	-	-	-	+	n/a	1
1	ZS Wo	1	-	-	+	-	-	-	+	-	-	n/a	n/a	1
6	MZ FO	0	-	-	-	-	-	-	-	-	-	n/a	n/a	1
6	MZ AO	0	-	-	-	-	-	-	-	-	-	n/a	n/a	1
26	PZ Lö	0	-	-	-	-	-	-	-	-	-	n/a	n/a	1
21	TG FO	0	-	-	-	-	-	-	-	-	-	n/a	n/a	1
24	LB RF	0	-	-	-	-	-	-	-	-	-	n/a	n/a	1
29	WZ AO	0	-	-	-	-	-	-	-	-	-	n/a	n/a	1
29	WZ RP	0	-	-	-	-	-	-	-	-	-	n/a	n/a	1
29	WZ Ti	0	-	-	-	-	-	-	-	-	-	n/a	n/a	1
1	ZS Fu	0	-	-	-	-	-	-	-	-	-	n/a	n/a	1
1	ZS Lu	0	-	-	-	-	-	-	-	-	-	n/a	n/a	1
1	ZS Se	0	-	-	-	-	-	-	-	-	n/a	n/a	1
			not infected	12
			infected	9

## Sheet: Data on-site slaughtering
Zoo_ID	Sample_ID	Infected (0: No; 1: Yes)	S/F_Ancylostomatidae	S/F_Capillaria_spp	S/F_Capillaria_aerophilia	S/F_Capillaria_boehmi	S/F_Isospora	S/F_Strongyliden	S/F_Toxascaris	S/F_Toxocara_cati	B_Angiostrongylus_vasorum	B_Toxocara_cati	Giardia_Antigen_ELISA	ZN_Cryptosporidium	PCR_Angiostrongylus	PCR_Cryptosporidium	PCR_Strongyloides	Self_slaugthered_Chicken_from_Zoo_Fresh (0: No; 1: Yes)	Self_slaugthered_Birds_Fresh (0: No; 1: Yes)	Self_slaugthered_Ruminants_Fresh (Lama, Antilopen, Schafe, Zebra) (0: No; 1: Yes)	Self_slaugthered_Ruminants_Frozen (0: No; 1: Yes)
10	DH WK	1	-	-	-	-	-	-	+	+	-	-	-	-	n/a	n/a	n/a	1	1	0	0
10	DH Wo	1	-	-	-	-	-	-	+	-	-	-	-	+	n/a	+	-	1	1	0	0
10	DH Leo	0	-	-	-	-	-	-	-	-	-	-	-	-	n/a	n/a	n/a	1	1	0	0
14	SP WB	0	-	-	-	-	-	-	-	-	-	-	-	-	n/a	n/a	n/a	1	0	0	1
3	BP EM	1	-	-	-	-	+	-	-	-	-	-	-	-	n/a	n/a	-	1	0	0	0
3	BP GK	1	-	-	-	-	+	-	-	-	-	-	-	-	n/a	n/a	n/a	1	0	0	0
10	DH WB/MH	1	-	+	-	-	-	-	-	-	-	-	-	-	n/a	n/a	-	1	0	0	0
27	KK EM	1	-	-	-	-	+	-	-	-	+	-	-	-	+	n/a	n/a	1	0	0	0
27	KK GE	1	-	-	+	-	+	-	-	-	-	-	+	-	n/a	n/a	n/a	1	0	0	0
24	LB Wo	1	+	-	+	-	-	-	-	-	+	-	-	-	-	n/a	n/a	1	0	0	0
29	WZ Lö	1	-	+	-	-	-	-	-	-	-	-	-	-	n/a	n/a	-	1	0	0	0
28	PP Lu	1	-	-	-	-	-	-	-	-	-	+	-	-	n/a	n/a	-	1	0	0	0
3	BP Fo1	0	-	-	-	-	-	-	-	-	-	-	-	-	n/a	n/a	n/a	1	0	0	0
3	BP Fo2	0	-	-	-	-	-	-	-	-	-	-	-	-	n/a	n/a	n/a	1	0	0	0
3	BP Se1	0	-	-	-	-	-	-	-	-	-	-	-	-	n/a	n/a	n/a	1	0	0	0
3	BP Se2	0	-	-	-	-	-	-	-	-	-	-	-	-	n/a	n/a	n/a	1	0	0	0
10	DH EB	0	-	-	-	-	-	-	-	-	-	-	-	-	n/a	n/a	n/a	1	0	0	0
10	DH EO	0	-	-	-	-	-	-	-	-	-	-	-	-	n/a	n/a	n/a	1	0	0	0
10	DH Lu	0	-	-	-	-	-	-	-	-	-	-	-	-	n/a	n/a	-	1	0	0	0
10	DH UB	0	-	-	-	-	-	-	-	-	-	-	-	-	n/a	n/a	n/a	1	0	0	0
11	Pa WB	0	-	-	-	-	-	-	-	-	-	-	-	-	n/a	n/a	n/a	1	0	0	0
21	TG Bä	0	-	-	-	-	-	-	-	-	-	-	-	-	n/a	n/a	n/a	1	0	0	0
21	TG Wo	0	-	-	-	-	-	-	-	-	-	-	-	-	n/a	n/a	n/a	1	0	0	0
23	ZZ Hy	0	-	-	-	-	-	-	-	-	-	-	-	-	n/a	n/a	n/a	0	1	1	1
14	SP BT	0	-	-	-	-	-	-	-	-	-	-	-	-	n/a	n/a	n/a	0	0	0	1
14	SP Fe	0	-	-	-	-	-	-	-	-	-	-	-	-	n/a	n/a	n/a	0	0	0	1
14	SP WT	0	-	-	-	-	-	-	-	-	-	-	-	-	n/a	n/a	n/a	0	0	0	1
16	LE RF	0	-	-	-	-	-	-	-	-	-	-	-	-	n/a	n/a	n/a	0	0	0	1
15	ZB AWH	0	-	-	-	-	-	-	-	-	-	-	-	-	n/a	n/a	n/a	0	0	1	0
	not infected	21
	infected	9
