# Supplementary material for: Endoparasites in carnivores in Swiss zoological institutions between 2009 and 2024: evaluation of risk factors and deworming strategies
Source: Int J Parasitol Parasites Wildl. 2026 Jan 27;29:101199. doi: 10.1016/j.ijppaw.2026.101199 (PMC12886546; doi:10.1016/j.ijppaw.2026.101199)
Supplement: Multimedia component 3 [file mmc3.xlsx]

## Sheet: Canidae
Family	Canidae (n=65)
Species	Artic Wolf (Canis lupus arctos)			European Wolf (Canis lupus lupus)			African Wild Dog (Lycaon pictus)			Raccoon Dog (Nyctereutes)			Polar Fox (Vulpes lagopus)			Red Fox (Vulpes vulpes)			Fennec Fox (Vulpes zerda)
Year	2009	2018	2024	2009	2018	2024	2009	2018	2024	2009	2018	2024	2009	2018	2024	2009	2018	2024	2009	2018	2024	TOTAL	%	95% Lower	95% Upper	2009	%	95% Lower	95% Upper	2018	%	95% Lower	95% Upper	2024	%	95% Lower	95% Upper
Number of samples	n.a.	1	1	9	8	8	1	1	1	3	2	2	1	2	2	8	8	5	n.a.	1	1	65				22				23				20
Ancylostomatidae	n.a.	0	0	3	3	1	0	0	0	1	0	0	0	0	0	3	1	0	n.a.	0	0	12	18.4615	0.0991997	0.300284	7	31.8182	0.138647	0.548724	4	17.3913	0.0495076	0.387812	1	5	0.00126509	0.248733
Angiostrongylus vasorum	n.a.	0	0	0	1	1	0	0	0	0	0	0	0	0	0	1	1	1	n.a.	0	0	5	7.69231	0.0254485	0.170456	1	4.54545	0.00115015	0.228444	2	8.69565	0.01071	0.280379	2	10	0.0123485	0.316983
Capillaria spp.	n.a.	1	0	3	0	0	0	0	0	2	1	1	1	2	0	3	5	0	n.a.	0	1	20	30.7692	0.199107	0.434473	9	40.9091	0.207093	0.636453	9	39.1304	0.197076	0.614581	2	10	0.0123485	0.316983
Capillaria aerophilia	n.a.	0	0	0	2	2	0	0	0	0	0	1	0	0	0	0	0	0	n.a.	0	0	5	7.69231	0.0254485	0.170456	0	0	0	0.154373	2	8.69565	0.01071	0.280379	3	15	0.0320709	0.378927
Capillaria boehmi	n.a.	0	0	0	0	0	0	0	0	0	0	0	0	0	1	0	0	0	n.a.	0	0	1	1.53846	0.000389429	0.0827631	0	0	0	0.154373	0	0	0	0.148185	1	5	0.00126509	0.248733
Crenosoma vulpis	n.a.	0	0	1	1	0	0	0	0	0	0	0	0	0	0	0	0	0	n.a.	0	0	2	3.07692	0.00374826	0.10677	1	4.54545	0.00115015	0.228444	1	4.34783	0.00110017	0.219487	0	0	0	0.168433
Cystoisospora-like	n.a.	0	0	4	1	0	0	0	0	0	0	0	1	2	0	2	3	0	n.a.	0	0	13	20	0.111016	0.317688	7	31.8182	0.138647	0.548724	6	26.087	0.102286	0.484052	0	0	0	0.168433
Toxascaris leonina	n.a.	0	0	0	0	1	0	0	0	0	0	0	0	0	0	0	0	0	n.a.	0	0	1	1.53846	0.000389429	0.0827631	0	0	0	0.154373	0	0	0	0.148185	1	5	0.00126509	0.248733
Toxocara canis	n.a.	0	0	0	1	0	0	0	0	0	0	0	0	0	0	1	5	0	n.a.	0	0	7	10.7692	0.0444087	0.209382	1	4.54545	0.00115015	0.228444	6	26.087	0.102286	0.484052	0	0	0	0.168433
Trichuris sp.	n.a.	0	0	1	0	0	0	0	0	0	0	0	0	0	0	0	0	0	n.a.	0	0	1	1.53846	0.000389429	0.0827631	1	4.54545	0.00115015	0.228444	0	0	0	0.148185	0	0	0	0.168433
Giardia sp.	n.a.	0	0	n.a.	3	0	n.a.	0	0	n.a.	0	0	n.a.	0	0	n.a.	0	0	n.a.	0	0	3	4.61538	0.00962108	0.129011	0	0	0	0.154373	3	13.0435	0.0277515	0.335889	0	0	0	0.168433
Cryptosporidium	n.a.	1	0	1	1	2	0	1	0	0	1	0	0	0	0	1	5	0	n.a.	0	0	13	20	0.111016	0.317688	2	9.09091	0.0112056	0.291613	9	39.1304	0.197076	0.614581	2	10	0.0123485	0.316983
Total	Artic Wolf	European Wolf	African Wild Dog	Raccoon Dog	Polar Fox	Red Fox	Fennec Fox	tot	%
	2	25	3	7	5	21	2	65
Ancylostomatidae	0	7	0	1	0	4	0	12	18.4615
Angiostrongylus vasorum	0	2	0	0	0	3	0	5	7.69231
Capillaria spp.	1	3	0	4	3	8	1	20	30.7692
Capillaria aerophilia	0	4	0	1	0	0	0	5	7.69231
Capillaria boehmi	0	0	0	0	1	0	0	1	1.53846
Crenosoma vulpis	0	2	0	0	0	0	0	2	3.07692
Cystoisospora-like	0	5	0	0	3	5	0	13	20
Toxascaris leonina	0	1	0	0	0	0	0	1	1.53846
Toxocara canis	0	1	0	0	0	6	0	7	10.7692
Trichuris sp.	0	1	0	0	0	0	0	1	1.53846
Giardia sp.	0	3	0	0	0	0	0	3	4.61538
Cryptosporidium	1	4	1	1	0	6	0	13	20

## Sheet: Felidae
Family	Felidae (n=184)
Species	Cheetah (Acinonyx jubatus)			Caracal (Caracal caracal)			European Wildcat (Felis silvestris)			Serval (Leptailurus serval serval)			Lynx (Lynx spp.)			Tiger (Panthera tigris)			Snowleopard (Panthera uncia)			Lion (Panthera leo)			Leopard (Panthera pardus)			Puma (Puma concolor)			Pallas's Cat (Otocolobus manul)			Asian Leopard Cat (Prionailurus bengalensis)			Jungle Cat (Felis chaus)			Ocelot (Leopardus pardalis)
Year	2009	2018	2024	2009	2018	2024	2009	2018	2024	2009	2018	2024	2009	2018	2024	2009	2018	2024	2009	2018	2024	2009	2018	2024	2009	2018	2024	2009	2018	2024	2009	2018	2024	2009	2018	2024	2009	2018	2024	2009	2018	2024	TOTAL	%	95% Lower	95% Upper	2009	%	95% Lower
Number of samples	6	6	4	n.a.	1	1	6	5	7	3	1	4	15	14	12	15	11	4	4	4	5	7	10	8	8	6	2	3	7	1	1	n.a.	n.a.	n.a.	1	n.a.	n.a.	1	n.a.	n.a.	1	n.a.	184				68
Aelurostrongylus abstrusus	1	0	1	n.a.	0	0	0	0	0	0	0	0	0	0	0	1	0	0	0	0	0	0	0	0	0	0	0	0	0	0	0	n.a.	n.a.	n.a.	0	n.a.	n.a.	0	n.a.	n.a.	0	n.a.	3	1.63043	0.00337505	0.0469066	2	2.94118	0.00358196
Ancylostomatidae	0	0	0	n.a.	0	0	0	0	0	0	0	0	3	0	2	0	0	0	0	0	0	0	0	0	0	0	0	1	0	0	0	n.a.	n.a.	n.a.	0	n.a.	n.a.	0	n.a.	n.a.	0	n.a.	6	3.26087	0.0120591	0.0696211	4	5.88235	0.0162582
Capillaria spp.	0	0	0	n.a.	0	0	0	0	1	0	0	0	6	3	2	0	0	0	0	1	3	0	1	1	0	1	0	0	0	0	0	n.a.	n.a.	n.a.	0	n.a.	n.a.	0	n.a.	n.a.	0	n.a.	19	10.3261	0.0633237	0.156553	6	8.82353	0.0330725
Capillaria aerophilia	0	0	1	n.a.	0	0	0	0	0	0	0	0	0	1	0	0	0	0	0	0	1	0	0	0	0	0	0	0	0	0	0	n.a.	n.a.	n.a.	0	n.a.	n.a.	0	n.a.	n.a.	0	n.a.	3	1.63043	0.00337505	0.0469066	0	0	0
Cystoisospora-like	0	0	1	n.a.	0	0	2	0	0	1	0	0	5	2	2	0	1	0	1	1	1	2	1	0	1	1	0	0	0	1	0	n.a.	n.a.	n.a.	0	n.a.	n.a.	0	n.a.	n.a.	0	n.a.	23	12.5	0.0809157	0.181638	12	17.6471	0.09465
Strongyloides sp.	0	0	0	n.a.	0	0	0	0	1	0	0	0	0	0	0	0	0	0	0	0	0	0	0	0	0	0	0	0	0	0	0	n.a.	n.a.	n.a.	0	n.a.	n.a.	0	n.a.	n.a.	0	n.a.	1	0.543478	0.000137587	0.0299072	0	0	0
Taeniid	0	0	0	n.a.	0	0	0	0	1	0	0	0	0	0	0	0	0	0	0	0	0	0	0	0	0	0	0	0	0	0	0	n.a.	n.a.	n.a.	0	n.a.	n.a.	0	n.a.	n.a.	0	n.a.	1	0.543478	0.000137587	0.0299072	0	0	0
Toxascaris leonina	5	1	0	n.a.	0	0	0	0	1	0	0	0	0	1	1	0	0	0	1	1	1	3	6	2	0	0	0	0	1	0	0	n.a.	n.a.	n.a.	0	n.a.	n.a.	0	n.a.	n.a.	0	n.a.	24	13.0435	0.085392	0.187835	9	13.2353	0.0623483
Toxocara cati	0	1	0	n.a.	0	0	4	1	3	0	0	0	2	7	3	2	1	0	1	1	4	0	1	0	0	0	0	2	1	0	0	n.a.	n.a.	n.a.	0	n.a.	n.a.	0	n.a.	n.a.	0	n.a.	34	18.4783	0.131492	0.248524	11	16.1765	0.0836179
Trichuris sp.	0	0	0	n.a.	0	0	0	0	0	0	0	0	0	2	0	0	0	0	0	0	0	0	0	0	0	0	0	0	0	0	0	n.a.	n.a.	n.a.	0	n.a.	n.a.	0	n.a.	n.a.	0	n.a.	2	1.08696	0.00131908	0.0387111	0	0	0
Giardia sp.	n.a.	1	2	n.a.	0	0	n.a.	2	2	n.a.	0	0	n.a.	0	0	n.a.	0	0	n.a.	0	0	n.a.	0	0	n.a.	0	0	n.a.	0	0	n.a.	n.a.	n.a.	n.a.	0	n.a.	n.a.	0	n.a.	n.a.	1	n.a.	8	4.34783	0.018955	0.0838695	0	0	#NUM!
Cryptosporidium	0	0	0	n.a.	0	0	0	2	1	0	0	0	2	3	0	0	0	0	1	0	0	0	1	1	0	0	0	0	1	0	0	n.a.	n.a.	n.a.	0	n.a.	n.a.	0	n.a.	n.a.	0	n.a.	12	6.52174	0.03415	0.11115	3	4.41176	0.0091922
	Cheetah	Caracal	European wildcat	Serval	Lynx	Tiger	Snowleopard	Lion	Leopard	Puma	Palla's cat	Asian leopard	Jungle cat	Ocelot	tot (n)	%
Total	16	2	18	8	41	30	13	25	16	11	1	1	1	1	184
Aelurostrongylus abstrusus	2	0	0	0	0	1	0	0	0	0	0	0	0	0	3	1.63043
Ancylostomatidae	0	0	0	0	5	0	0	0	0	1	0	0	0	0	6	3.26087
Capillaria spp.	0	0	1	0	11	0	4	2	1	0	0	0	0	0	19	10.3261
Capillaria aerophilia	1	0	0	0	1	0	1	0	0	0	0	0	0	0	3	1.63043
Cystoisospora-like	1	0	2	1	9	1	3	3	2	1	0	0	0	0	23	12.5
Strongyloides sp.	0	0	1	0	0	0	0	0	0	0	0	0	0	0	1	0.543478
taeniid	0	0	1	0	0	0	0	0	0	0	0	0	0	0	1	0.543478
Toxascaris leonina	6	0	1	0	2	0	3	11	0	1	0	0	0	0	24	13.0435
Toxocara cati	1	0	8	0	12	3	6	1	0	3	0	0	0	0	34	18.4783
Trichuris sp.	0	0	0	0	2	0	0	0	0	0	0	0	0	0	2	1.08696
Giardia sp.	3	0	4	0	0	0	0	0	0	0	0	0	0	1	8	4.34783
Cryptosporidium	0	0	3	0	5	0	1	2	0	1	0	0	0	0	12	6.52174
[truncated: 9 more columns]

## Sheet: Herpestidae
Family	Herpestidae (n=16)
Species	Dwarf Mongoose (Helogale parvula)			Yellow Mongoose (Cynictis penicillate)			Meerkat (Suricata Suricatta)
Year	2009	2018	2024	2009	2018	2024	2009	2018	2024
										TOTAL	%	95% Lower	95% Upper	2009	%	95% Lower	95% Upper	2018	%	95% Lower	95% Upper	2024	%	95% Lower	95% Upper
Number of samples	n.a.	1	1	n.a.	2	n.a.	2	4	6	16				2				7				7
Angiostrongylus vasorum	n.a.	0	0	n.a.	0	n.a.	0	0	1	1	6.25	0.00158111	0.302321	0	0	0	0.841886	0	0	0	0.409616	1	14.2857	0.0036103	0.578723
Capillaria spp.	n.a.	0	0	n.a.	0	n.a.	0	1	0	1	6.25	0.00158111	0.302321	0	0	0	0.841886	1	14.2857	0.0036103	0.578723	0	0	0	0.409616
Crenosoma sp.	n.a.	0	0	n.a.	0	n.a.	0	0	1	1	6.25	0.00158111	0.302321	0	0	0	0.841886	0	0	0	0.409616	1	14.2857	0.0036103	0.578723
Cystoisospora-like	n.a.	0	0	n.a.	0	n.a.	2	1	4	7	43.75	0.197534	0.701223	2	100	0.158114	1	1	14.2857	0.0036103	0.578723	4	57.1429	0.184052	0.901012
Trichuris sp.	n.a.	0	0	n.a.	0	n.a.	0	1	0	1	6.25	0.00158111	0.302321	0	0	0	0.841886	1	14.2857	0.0036103	0.578723	0	0	0	0.409616
Giardia sp.	n.a.	0	0	n.a.	0	n.a.	n.a.	0	0	0	0	0	0.205907	0	0	0	0.841886	0	0	0	0.409616	0	0	0	0.409616
Cryptosporidium	n.a.	0	0	n.a.	0	n.a.	1	0	0	1	6.25	0.00158111	0.302321	1	50	0.0125791	0.987421	0	0	0	0.409616	0	0	0	0.409616
	Dwarf mongoose (n=2)	Yellow mongoose (n=2)	Meerkat (n=12)
Total	2	2	12
Angiostrongylus vasorum	0	0	1
Capillaria spp.	0	0	1
Crenosoma sp.	0	0	1
Cystoisospora-like	0	0	7
Trichuris sp.	0	0	1
Giardia sp.	0	0	0
Cryptosporidium	0	0	1

## Sheet: Hyenididae
Family	Hyenidae (n=1)
Species	Spotted Hyena (Crocuta)
Year	2009	2018	2024
Number of samples	n.a.	n.a.	1	1
Giardia sp.	n.a.	n.a.	0	0
Cryptosporidium	n.a.	n.a.	0	0

## Sheet: Mustelidae
Family	Mustelidae (n=46)
Species	Asian Small Claw Otter (Aonyx cinereus)			European Otter (Lutra lutra)			Beech Marten (Martes foina)			European Pine Marten (Martes martes)			European Badger (Meles meles)			Ferret (Mustela furo)			Polecat (Mustela putorius)			Striped Skunk (Mephitis mephitis)			Wolverine (Gulo gulo)			Tayra (Eira barbara)
Year	2009	2018	2024	2009	2018	2024	2009	2018	2024	2009	2018	2024	2009	2018	2024	2009	2018	2024	2009	2018	2024	2009	2018	2024	2009	2018	2024	2009	2018	2024
																															TOTAL	%	95% Lower	95% Upper	2009	%	95% Lower	95% Upper	2018	%	95% Lower	95% Upper	2024	%	95% Lower	95% Upper
Number of samples	4	5	3	5	4	5	3	2	1	n.a.	1	n.a.	1	2	1	1	2	1	n.a.	1	1	n.a.	n.a.	1	1	n.a.	n.a.	n.a.	1	n.a.	46				15				18				13
Ancylostomatidae	0	0	0	1	0	0	0	1	0	n.a.	0	n.a.	0	0	0	0	0	0	n.a.	0	0	n.a.	n.a.	0	0	n.a.	n.a.	n.a.	0	n.a.	2	4.34783	0.00530948	0.148387	1	6.66667	0.00168643	0.319485	1	5.55556	0.00140556	0.272944	0	0	0	0.247053
Ascaris sp.	0	0	0	0	0	0	0	1	0	n.a.	0	n.a.	0	0	0	0	0	0	n.a.	0	0	n.a.	n.a.	0	0	n.a.	n.a.	n.a.	0	n.a.	1	2.17391	0.000550236	0.115272	0	0	0	0.218019	1	5.55556	0.00140556	0.272944	0	0	0	0.247053
Baylisascaris procyonis	0	0	0	0	0	0	0	0	0	n.a.	0	n.a.	0	0	0	0	0	0	n.a.	0	0	n.a.	n.a.	1	0	n.a.	n.a.	n.a.	0	n.a.	1	2.17391	0.000550236	0.115272	0	0	0	0.218019	0	0	0	0.185302	1	7.69231	0.00194563	0.360297
Capillaria spp.	0	0	0	0	1	0	1	1	1	n.a.	1	n.a.	0	1	0	0	0	0	n.a.	0	0	n.a.	n.a.	0	0	n.a.	n.a.	n.a.	0	n.a.	6	13.0435	0.0494073	0.262565	1	6.66667	0.00168643	0.319485	4	22.2222	0	0.476373	1	7.69231	0.00194563	0.360297
Crenosoma sp.	0	0	0	0	0	0	0	0	0	n.a.	0	n.a.	0	0	0	0	0	0	n.a.	1	0	n.a.	n.a.	0	0	n.a.	n.a.	n.a.	0	n.a.	1	2.17391	0.000550236	0.115272	0	0	0	0.218019	1	5.55556	0.00140556	0.272944	0	0	0	0.247053
Giardia sp.	n.a.	0	0	n.a.	0	0	n.a.	0	0	n.a.	0	n.a.	n.a.	0	0	n.a.	0	0	n.a.	0	0	n.a.	n.a.	0	n.a.	n.a.	n.a.	n.a.	0	n.a.	0	0	0	0.0770618	0	0	0	0.218019	0	0	0	0.185302	0	0	0	0.247053
Cryptosporidium	0	0	0	1	0	1	0	1	0	n.a.	0	n.a.	0	1	0	0	0	0	n.a.	0	1	n.a.	n.a.	0	0	n.a.	n.a.	n.a.	0	n.a.	5	10.8696	0.0362484	0.235697	1	6.66667	0.00168643	0.319485	2	11.1111	0.0137512	0.34712	2	15.3846	0.0192067	0.454471
	Asian small claw otter (n=12)	European otter (N=14)	Beech marten (n=6)	European pine marten (n=1)	European badger (n=4)	Ferret (n=4)	Polecat (n=2)	Striped skunk (n=1)	Wolverine (n=1)	Tayra (n=1)
Total	12	14	6	1	4	4	2	1	1	1
Ancylostomatidae	0	1	1	0	0	0	0	0	0	0
Ascaris sp.	0	0	1	0	0	0	0	0	0	0
Baylisascaris procyonis	0	0	0	0	0	0	0	1	0	0
Capillaria spp.	0	1	3	1	1	0	0	0	0	0
Crenosoma sp.	0	0	0	0	0	0	1	0	0	0
Giardia sp.	0	0	0	0	0	0	0	0	0	0
Cryptosporidium	0	2	1	0	1	0	1	0	0	0
	0	4	6	1	2	0	2	1	0	0	16

## Sheet: Otariidae
Family	Otaridae (n=2)
Species	Sea Lion (Zalophus californianus)
Year	2009	2018	2024
Number of samples	n.a.	1	1	2
Giardia sp.	n.a.	0	0	0
Cryptosporidium	n.a.	0	0	0

## Sheet: Procyonidae
Family	Procyonidae (n=55)
Species	Raccoon (Procyon lotor)			Coati (Nasuina)			Kinkajou (Potos flavus)
Year	2009	2018	2024	2009	2018	2024	2009	2018	2024
													TOTAL	%	95% Lower	95% Upper	2009	%	95% Lower	95% Upper	2018	%	95% Lower	95% Upper	2024	%	95% Lower	95% Upper
Number of samples	13	15	12	3	4	1	n.a.	1	n.a.				49				16				20				13
Ancylostomatidae	1	0	0	1	0	0	n.a.	0	n.a.				2	4.08163	0.00443455	0.125264	2	12.5	0.0137512	0.34712	0	0	0	0.161098	0	0	0	0.205907
Ascaris sp.	0	3	0	0	0	0	n.a.	0	n.a.				3	6.12245	0.011393	0.151235	0	0	0	0.185302	3	15	0.030489	0.363424	0	0	0	0.205907
Baylisascaris procyonis	0	0	1	0	0	0	n.a.	0	n.a.				1	2.04082	0.000460218	0.097191	0	0	0	0.185302	0	0	0	0.161098	1	7.69231	0.00158111	0.302321
Capillaria spp.	2	2	3	0	0	0	n.a.	0	n.a.				7	14.2857	0.0527352	0.244803	2	12.5	0.0137512	0.34712	2	10	0.0117493	0.303774	3	23.0769	0.0404737	0.456457
Crenosoma sp.	0	0	0	0	0	0	n.a.	0	n.a.				0	0	0	0.0648708	0	0	0	0.185302	0	0	0	0.161098	0	0	0	0.205907
Cystoisospora-like	1	0	1	1	0	0	n.a.	0	n.a.				3	6.12245	0.011393	0.151235	2	12.5	0.0137512	0.34712	0	0	0	0.161098	1	7.69231	0.00158111	0.302321
metastrongyloid	0	0	0	0	0	0	n.a.	0	n.a.				0	0	0	0.0648708	0	0	0	0.185302	0	0	0	0.161098	0	0	0	0.205907
Trichuris sp.	0	1	0	0	1	0	n.a.	0	n.a.				2	4.08163	0.00443455	0.125264	0	0	0	0.185302	2	10	0.0117493	0.303774	0	0	0	0.205907
Giardia sp.	n.a.	0	0	n.a.	0	0	n.a.	0	n.a.				0	0	0	0.0648708	0	0	0	0.185302	0	0	0	0.161098	0	0	0	0.205907
Cryptosporidium	0	4	1	0	1	0	n.a.	0	n.a.				6	12.2449	0.0411015	0.222471	0	0	0	0.185302	5	25	0.0821759	0.47166	1	7.69231	0.00158111	0.302321
	Raccoon (n=40)	Coati (n=8)	Kinkajou (n=1)
Total	40	8	1	49
Ancylostomatidae	1	1	0	2
Ascaris sp.	3	0	0	3
Baylisascaris procyonis	1	0	0	1
Capillaria spp.	7	0	0	7
Crenosoma sp.	0	0	0	0
Cystoisospora-like	2	1	0	3
metastrongyloid	0	0	0	0
Trichuris sp.	1	1	0	2
Giardia sp.	0	0	0	0
Cryptosporidium	5	1	0	6

## Sheet: Ailuridae
Family	Ailuridae (n=6)
Species	Red Panda (Ailurus fulgens)
Year	2009	2018	2024
					TOTAL	%	95% Lower	95% Upper	2009	%	95% Lower	95% Upper	2018	%	95% Lower	95% Upper	2024	%	95% Lower	95% Upper
Number of samples	2	1	3		6				2				1				3
Ancylostomatidae	0	0	0		0	0	0	0.0648708	0	0	0	0.185302	0	0	0	0.161098	0	0	0	0.205907
Ascaris sp.	0	0	0		0	0	0	0.0648708	0	0	0	0.185302	0	0	0	0.161098	0	0	0	0.205907
Baylisascaris procyonis	0	0	0		0	0	0	0.0648708	0	0	0	0.185302	0	0	0	0.161098	0	0	0	0.205907
Capillaria spp.	0	0	0		0	0	0	0.0648708	0	0	0	0.185302	0	0	0	0.161098	0	0	0	0.205907
Crenosoma sp.	1	1	0		2	33.3333	0.00443455	0.125264	1	50	0.00140556	0.272944	1	100	0.00120488	0.23816	0	0	0	0.205907
Cystoisospora-like	0	0	0		0	0	0	0.0648708	0	0	0	0.185302	0	0	0	0.161098	0	0	0	0.205907
metastrongyloid	0	1	0		1	16.6667	0.000460218	0.097191	0	0	0	0.185302	1	100	0.00120488	0.23816	0	0	0	0.205907
Trichuris sp.	0	0	0		0	0	0	0.0648708	0	0	0	0.185302	0	0	0	0.161098	0	0	0	0.205907
Giardia sp.	n.a.	0	0		0	0	0	0.0648708	0	0	0	0.185302	0	0	0	0.161098	0	0	0	0.205907
Cryptosporidium	0	0	0		0	0	0	0.0648708	0	0	0	0.185302	0	0	0	0.161098	0	0	0	0.205907

## Sheet: Ursidae
Family	Ursidae (n=38)
Species	Eurasian Brown Bear (Ursus arctos horribilis)			Syrian Brown Bear (Ursus arctos syriacus)			Ussuri Brown Bear (Ursus arctos lasiotus)			Spectacled Bear (Tremarctos ornatus)			Polar Bear (Ursus maritimus)			Sun Bear (Helarctos malayanus)			American Black Bear (Urusus americanus)			Asian black bear (Ursus thibetanus)
Year	2009	2018	2024	2009	2018	2024	2009	2018	2024	2009	2018	2024	2009	2018	2024	2009	2018	2024	2009	2018	2024	2009	2018	2024
																									TOTAL	%	95% Lower	95% Upper	2009	%	95% Lower	95% Upper	2018	%	95% Lower	95% Upper	2024	%	95% Lower	95% Upper
Number of samples	9	5	6	n.a.	1	2	n.a.	1	1	2	2	1	1	n.a.	n.a.	1	1	n.a.	2	2	n.a.	n.a.	1	n.a.	38				15				13				10
Ancylostomatidae	2	0	0	n.a.	0	0	n.a.	0	0	0	0	0	0	n.a.	n.a.	0	0	n.a.	0	0	n.a.	n.a.	0	n.a.	2	5.26316	0.00643872	0.177491	2	13.3333	0.052745	0.404603	0	0	0	0.247053	0	0	0	0.308497
Ascaris sp.	1	3	0	n.a.	0	0	n.a.	0	0	0	0	0	0	n.a.	n.a.	0	0	n.a.	0	0	n.a.	n.a.	0	n.a.	4	10.5263	0.0294345	0.248049	1	6.66667	0.00505076	0.319485	3	23.0769	0.0503811	0.538132	0	0	0	0.308497
Baylisascaris procyonis	0	0	0	n.a.	0	1	n.a.	0	0	0	0	0	0	n.a.	n.a.	0	0	n.a.	0	0	n.a.	n.a.	0	n.a.	1	2.63158	0.000666036	0.138099	0	0	0	0.218019	0	0	0	0.247053	1	10	0.00252858	0.445016
Capillaria spp.	2	1	0	n.a.	0	1	n.a.	0	0	0	0	0	0	n.a.	n.a.	0	0	n.a.	0	0	n.a.	n.a.	0	n.a.	4	10.5263	0.0294345	0.248049	2	13.3333	0.052745	0.404603	1	7.69231	0.00194563	0.360297	1	10	0.00252858	0.445016
Crenosoma sp.	2	1	0	n.a.	0	0	n.a.	1	0	1	0	0	0	n.a.	n.a.	0	0	n.a.	0	0	n.a.	n.a.	0	n.a.	5	13.1579	0.0441374	0.280864	3	20	0.146633	0.480891	2	15.3846	0.0192067	0.454471	0	0	0	0.308497
Strongyloides sp.	0	0	0	n.a.	0	0	n.a.	0	0	0	0	0	0	n.a.	n.a.	0	0	n.a.	0	1	n.a.	n.a.	0	n.a.	1	2.63158	0.000666036	0.138099	0	0	0	0.218019	1	7.69231	0.00194563	0.360297	0	0	0	0.308497
Trichuris sp.	1	0	0	n.a.	0	0	n.a.	0	0	0	0	0	0	n.a.	n.a.	0	0	n.a.	0	0	n.a.	n.a.	0	n.a.	1	2.63158	0.000666036	0.138099	1	6.66667	0.00505076	0.319485	0	0	0	0.247053	0	0	0	0.308497
Giardia sp.	n.a.	0	0	n.a.	0	0	n.a.	0	0	n.a.	0	1	n.a.	n.a.	n.a.	n.a.	0	n.a.	n.a.	0	n.a.	n.a.	0	n.a.	1	2.63158	0.000666036	0.138099	0	0	0	0.218019	0	0	0	0.247053	1	10	0.00252858	0.445016
Cystoisospora-like	3	0	0	n.a.	0	0	n.a.	0	0	0	0	0	0	n.a.	n.a.	0	0	n.a.	0	0	n.a.	n.a.	0	n.a.	3	7.89474	0.0165865	0.213773	3	20	0.146633	0.480891	0	0	0	0.247053	0	0	0	0.308497
Cryptosporidium	1	0	0	n.a.	0	0	n.a.	0	0	0	0	0	0	n.a.	n.a.	0	0	n.a.	1	3	n.a.	n.a.	0	n.a.	5	13.1579	0.0441374	0.280864	2	13.3333	0.052745	0.404603	3	23.0769	0.0503811	0.538132	0	0	0	0.308497
	Total
	Eurasian brown bear (n=20)	Syrian brown bear (n=3)	Ussuri brown bear (n=2)	Spectacled bear (n=5)	Poalr ebar (n=1)	Sun bear (n=2)	American black bear (n=4)	Asian black bear (n=1)
Number of samples	20	3	2	5	1	2	4	1	38
Ancylostomatidae	2	0	0	0	0	0	0	0	2
Ascaris sp.	4	0	0	0	0	0	0	0	4
Baylisascaris procyonis	0	1	0	0	0	0	0	0	1
Capillaria spp.	3	1	0	0	0	0	0	0	4
Crenosoma sp.	3	0	1	1	0	0	0	0	5
Strongyloides sp.	0	0	0	0	0	0	1	0	1
Trichuris sp.	1	0	0	0	0	0	0	0	1
Giardia sp.	0	0	0	1	0	0	0	0	1
Cystoisospora-like	3	0	0	0	0	0	0	0	3
Cryptosporidium	1	0	0	0	0	0	4	0	5

## Sheet: Viverridae
Family	Viverridae (n=3)
Species	Fossa (Cryptoprocta ferox)			Genet (Viverra genetta)
Year	2009	2018	2024	2009	2018	2024
							Total
Number of samples	n.a.	n.a.	2	n.a.	n.a.	1	3
Cystoisospora-like	n.a.	n.a.	0	n.a.	n.a.	1	1
Giardia sp.	n.a.	n.a.	0	n.a.	n.a.	0	0
Cryptosporidium	n.a.	n.a.	0	n.a.	n.a.	0	0

[truncated: 1 more sheets: overview]
